# Supplementary material for: Analysis of SOX2-Regulated Transcriptome in Glioma Stem Cells
Source: PLoS One. 2016 Sep 26;11(9):e0163155. doi: 10.1371/journal.pone.0163155 (PMC5036841; doi:10.1371/journal.pone.0163155)
Supplement: S1 Table — (XLS) [file pone.0163155.s001.xls]

## Sheet: Hoja1
uID	Probe	ID	GeneName	logFC	AveExpr	t	P.Value	adj.P.Val	B
ID38718	A_33_P3261428	A_33_P3261428	A_33_P3261428	-1.7759	7.2201	-32.4742	3.91948e-10	9.79286e-06	12.3059
ID5382	A_23_P138655	NM_057157	CYP26A1	-2.00351	7.94259	-31.712	4.77863e-10	9.79286e-06	12.2001
ID8874	A_23_P138655	NM_057157	CYP26A1	-2.05574	7.93307	-29.9692	7.65653e-10	1.04604e-05	11.938
ID41371	A_19_P00320471	lincRNA:chr9:2535671-2536375_R	lincRNA:chr9:2535671-2536375_R	-1.27959	9.94965	-28.8202	1.06051e-09	1.08665e-05	11.7483
ID47161	A_19_P00315804	lincRNA:chr9:2530903-2539456_R	lincRNA:chr9:2530903-2539456_R	-1.14597	10.9929	-23.9948	4.86639e-09	3.98908e-05	10.7691
ID1841	A_33_P3238250	NM_016946	F11R	-2.57208	7.9507	-23.3886	6.01701e-09	4.11022e-05	10.6209
ID47886	A_32_P473302	NR_015375	FLJ35024	-1.35125	9.3999	-20.894	1.53055e-08	8.96157e-05	9.93685
ID33758	A_19_P00320469	lincRNA:chr9:2535671-2536375_R	lincRNA:chr9:2535671-2536375_R	-1.27019	9.97184	-20.1135	2.09594e-08	0.000104615	9.69506
ID21451	A_23_P164258	NM_016518	PIPOX	-1.16612	10.0112	-19.8912	2.29722e-08	0.000104615	9.62349
ID24665	A_33_P3550894	NM_001145661	GATA2	-1.44808	7.93676	-19.2084	3.06373e-08	0.000121844	9.39577
ID48007	A_24_P120934	NM_006705	GADD45G	-2.23114	9.39244	-18.8669	3.55135e-08	0.000121844	9.27723
ID19744	A_33_P3238250	NM_016946	F11R	-2.59671	7.93007	-18.8566	3.56739e-08	0.000121844	9.27359
ID29285	A_23_P162288	NM_005379	MYO1A	-1.31146	7.62122	-18.1006	4.99433e-08	0.00015746	8.9992
ID46179	A_24_P319364	NM_016946	F11R	-2.81608	11.0377	-17.8	5.73086e-08	0.000166668	8.88535
ID10633	A_24_P270728	NM_001042483	NUPR1	-1.04073	12.69	-17.5443	6.45361e-08	0.000166668	8.78629
ID14585	A_23_P104996	NM_004183	BEST1	-1.3868	5.36905	-17.5269	6.50634e-08	0.000166668	8.77948
ID43121	A_23_P75811	NM_001012661	SLC3A2	-0.952563	14.7048	-17.3422	7.09693e-08	0.000171084	8.70654
ID56616	A_33_P3252394	NM_006705	GADD45G	-2.18856	12.2381	-17.1579	7.74652e-08	0.000171084	8.63265
ID35597	A_23_P75811	NM_001012661	SLC3A2	-0.948907	14.7061	-17.1087	7.931e-08	0.000171084	8.61273
ID10706	A_24_P319364	NM_016946	F11R	-2.82398	11.0533	-16.3797	1.13271e-07	0.000225833	8.30786
ID41968	A_24_P270728	NM_001042483	NUPR1	-1.02596	12.6986	-16.3127	1.17129e-07	0.000225833	8.27892
ID35209	A_23_P21134	NM_004083	DDIT3	-1.18959	12.0899	-16.1994	1.23991e-07	0.000225833	8.22959
ID16355	A_23_P103110	NM_012323	MAFF	-0.784749	9.33301	-16.1172	1.29255e-07	0.000225833	8.19347
ID22569	A_23_P162288	NM_005379	MYO1A	-1.33092	7.58996	-16.0722	1.3224e-07	0.000225833	8.17361
ID61798	A_23_P126103	NM_001902	CTH	-1.01951	13.1167	-15.9735	1.39066e-07	0.000227991	8.12973
ID19227	A_33_P3363188	BC057848	FLJ43315	-0.833819	11.5473	-15.793	1.52575e-07	0.000228467	8.04862
ID22269	A_23_P122924	NM_002192	INHBA	-1.07551	10.3919	-15.7301	1.57625e-07	0.000228467	8.02005
ID9584	A_33_P3381870	NM_001978	EPB49	-1.13064	10.0848	-15.722	1.58292e-07	0.000228467	8.01634
ID24997	A_33_P3214105	NM_001674	ATF3	-0.977304	11.3179	-15.6586	1.63595e-07	0.000228467	7.98737
ID18624	A_33_P3351197	NR_015363	MGC21881	-0.707918	10.9171	-15.579	1.70538e-07	0.000228467	7.95075
ID16561	A_19_P00811613	lincRNA:chr9:2452800-2552025_R	lincRNA:chr9:2452800-2552025_R	-1.17486	8.03872	-15.5538	1.72802e-07	0.000228467	7.93912
ID4969	A_23_P253350	NM_020130	C8orf4	-1.10121	11.1457	-15.3061	1.96941e-07	0.000250058	7.82338
ID38032	A_33_P3381870	NM_001978	EPB49	-1.08421	10.1107	-15.2647	2.01335e-07	0.000250058	7.80378
ID19251	A_23_P108564	NM_020981	B3GALT1	0.944417	8.62829	15.1361	2.15687e-07	0.000260005	7.74248
ID33273	A_23_P108564	NM_020981	B3GALT1	0.879154	8.63972	15.069	2.23629e-07	0.000261875	7.71021
ID15089	A_33_P3383866	NM_016381	TREX1	-0.798713	13.4937	-14.7457	2.66747e-07	0.000274452	7.55209
ID53723	A_23_P124905	NM_002522	NPTX1	0.917952	12.3263	14.7253	2.69769e-07	0.000274452	7.54194
ID2656	A_33_P3415191	NM_005603	ATP8B1	1.94374	8.95305	14.596	2.89795e-07	0.000274452	7.47733
ID49223	A_23_P128817	NM_004563	PCK2	-1.02694	11.0359	-14.5141	3.0333e-07	0.000274452	7.43604
ID13560	A_24_P33895	NM_001040619	ATF3	-1.05012	10.7192	-14.5134	3.03449e-07	0.000274452	7.43568
ID44064	A_23_P21134	NM_004083	DDIT3	-1.18862	12.0394	-14.5089	3.04222e-07	0.000274452	7.43338
ID53375	A_24_P95439	NM_001014438	CARS	-0.763082	12.452	-14.5086	3.04262e-07	0.000274452	7.43326
ID43622	A_33_P3397743	XM_001718830	LOC100128088	-1.8332	5.56198	-14.4781	3.09504e-07	0.000274452	7.41779
ID18062	A_24_P33895	NM_001040619	ATF3	-1.062	10.7249	-14.4068	3.22149e-07	0.000274452	7.38146
ID675	A_23_P1782	NM_002231	CD82	1.29136	13.2104	14.3872	3.25738e-07	0.000274452	7.3714
ID21392	A_23_P51019	NM_021007	SCN2A	-0.939948	7.32072	-14.3728	3.28394e-07	0.000274452	7.36403
ID31681	A_23_P7313	NM_001040058	SPP1	-0.802924	10.1383	-14.319	3.38529e-07	0.000274452	7.33639
ID62078	A_19_P00321203	lincRNA:chr6:72126155-72129954_R	lincRNA:chr6:72126155-72129954_R	-0.918874	8.46485	-14.3119	3.3989e-07	0.000274452	7.33274
ID31673	A_23_P20248	NM_002755	MAP2K1	-0.743775	13.2068	-14.2481	3.52427e-07	0.000274452	7.29975
ID2745	A_33_P3252394	NM_006705	GADD45G	-2.12415	12.2415	-14.2406	3.5393e-07	0.000274452	7.29587
ID6970	A_24_P53778	NM_080878	ITLN2	-2.32878	6.58963	-14.2246	3.57171e-07	0.000274452	7.28756
ID29536	A_23_P104996	NM_004183	BEST1	-1.3371	5.31258	-14.21	3.60153e-07	0.000274452	7.27998
ID57106	A_23_P103110	NM_012323	MAFF	-0.782574	9.32875	-14.2048	3.61231e-07	0.000274452	7.27725
ID4646	A_33_P3550894	NM_001145661	GATA2	-1.33305	7.99401	-14.203	3.61597e-07	0.000274452	7.27633
ID31266	A_19_P00805265	lincRNA:chr6:29701971-29740296_F	lincRNA:chr6:29701971-29740296_F	-0.787244	9.21548	-14.0587	3.92768e-07	0.000292691	7.20076
ID32645	A_24_P95439	NM_001014438	CARS	-0.819245	12.4316	-14.0229	4.00963e-07	0.000293462	7.18185
ID25577	A_33_P3331652	ENST00000396903	ENST00000396903	-0.906382	12.5786	-13.9879	4.09161e-07	0.000294208	7.16329
ID9931	A_33_P3227676	NM_001144994	C2orf72	0.686719	12.4336	13.9368	4.21474e-07	0.0002965	7.13609
ID53287	A_23_P404606	NM_153607	C5orf41	-0.822607	11.4155	-13.9151	4.26816e-07	0.0002965	7.12452
ID57188	A_23_P215744	NM_033427	CTTNBP2	0.611884	12.7427	13.8738	4.37202e-07	0.000298653	7.10243
ID28967	A_23_P103110	NM_012323	MAFF	-0.770313	9.33227	-13.7946	4.57915e-07	0.000303005	7.05982
ID33015	A_24_P15898	ENST00000295012	ENST00000295012	0.864831	6.622	13.7371	4.73627e-07	0.000303005	7.02872
ID17998	A_23_P103110	NM_012323	MAFF	-0.82719	9.30755	-13.7163	4.79483e-07	0.000303005	7.01738
ID37083	A_23_P78018	NM_018672	ABCA5	-1.06817	11.298	-13.7113	4.80901e-07	0.000303005	7.01466
ID15698	A_19_P00319030	lincRNA:chr7:96275072-96293650_R	lincRNA:chr7:96275072-96293650_R	-0.73485	7.03538	-13.7027	4.83344e-07	0.000303005	7.00998
ID32103	A_23_P126103	NM_001902	CTH	-1.04756	13.1255	-13.6802	4.89795e-07	0.000303005	6.99774
ID7866	A_23_P416821	NM_152774	TMEM196	-1.4093	6.45064	-13.6612	4.95323e-07	0.000303005	6.98737
ID20366	A_19_P00322118	lincRNA:chr2:39745746-39826668_F	lincRNA:chr2:39745746-39826668_F	-0.858417	8.25241	-13.5046	5.43651e-07	0.000327336	6.90118
ID59097	A_23_P253350	NM_020130	C8orf4	-1.03552	11.171	-13.4819	5.51071e-07	0.000327336	6.88861
ID34113	A_23_P54488	NM_015162	ACSBG1	-1.00017	9.37899	-13.2993	6.15151e-07	0.000350427	6.78631
ID58193	A_23_P117380	NM_138344	FAM181A	-0.846496	13.8286	-13.299	6.15273e-07	0.000350427	6.78613
ID62637	A_23_P103110	NM_012323	MAFF	-0.822351	9.31003	-13.2981	6.15595e-07	0.000350427	6.78564
ID54087	A_33_P3278205	AK311189	LOC100131102	-1.06904	8.2508	-13.2706	6.25963e-07	0.000351448	6.77007
ID2994	A_23_P103110	NM_012323	MAFF	-0.768049	9.35719	-13.1964	6.54884e-07	0.000358537	6.72792
ID33318	A_23_P108948	NM_018000	MREG	-0.839101	12.9123	-13.1744	6.6377e-07	0.000358537	6.71533
ID31444	A_23_P115064	NM_001878	CRABP2	-0.576806	9.89175	-13.1489	6.74181e-07	0.000358537	6.70078
ID55824	A_23_P34915	NM_001040619	ATF3	-0.954599	14.5375	-13.1296	6.82205e-07	0.000358537	6.68972
ID12910	A_23_P122924	NM_002192	INHBA	-1.04134	10.4705	-13.1294	6.82329e-07	0.000358537	6.68955
ID785	A_24_P122137	NM_002309	LIF	-0.93351	10.0202	-13.0301	7.25321e-07	0.000376304	6.63233
ID34773	A_23_P329261	NM_000891	KCNJ2	-1.10501	12.4224	-12.9729	7.51443e-07	0.000382556	6.59914
ID24850	A_33_P3383866	NM_016381	TREX1	-0.801483	13.4539	-12.9631	7.56039e-07	0.000382556	6.59341
ID16860	A_23_P116512	NM_024841	PRR5L	-0.839186	8.60376	-12.928	7.72697e-07	0.000386217	6.57294
ID36389	A_23_P74581	NR_024127	SNHG12	-0.625076	15.6821	-12.8656	8.03353e-07	0.000396701	6.53636
ID43812	A_23_P122924	NM_002192	INHBA	-0.998652	10.4421	-12.8284	8.22261e-07	0.000400733	6.51446
ID23200	A_23_P3552	BC009198	LOC730092	-0.649865	9.98977	-12.7966	8.3885e-07	0.000400733	6.49564
ID46954	A_23_P60517	NM_181425	FXN	-0.716158	11.856	-12.7825	8.46295e-07	0.000400733	6.48731
ID25026	A_23_P250122	NM_020223	FAM20C	0.583372	14.1119	12.7611	8.57755e-07	0.000400733	6.47463
ID39182	A_33_P3330952	NM_006095	ATP8A1	0.807543	12.0187	12.7534	8.61944e-07	0.000400733	6.47003
ID45271	A_23_P108564	NM_020981	B3GALT1	0.866233	8.56201	12.7383	8.70182e-07	0.000400733	6.46106
ID6517	A_23_P108564	NM_020981	B3GALT1	0.909533	8.63417	12.677	9.04534e-07	0.000402874	6.4245
ID11798	A_23_P104996	NM_004183	BEST1	-1.63579	5.31135	-12.6769	9.04603e-07	0.000402874	6.42443
ID55667	A_23_P200670	NM_207014	WDR78	-0.830685	7.94985	-12.649	9.20746e-07	0.000402874	6.40771
ID27611	A_23_P30163	NR_026804	FLJ13197	0.904955	9.30566	12.6468	9.22025e-07	0.000402874	6.4064
ID53089	A_23_P108948	NM_018000	MREG	-0.841795	12.9609	-12.6272	9.33607e-07	0.000402874	6.39459
ID50800	A_32_P231568	NM_152573	RASEF	-2.29372	6.93521	-12.6199	9.37931e-07	0.000402874	6.39022
ID37835	A_33_P3304242	NM_012144	DNAI1	-0.972203	7.05605	-12.6104	9.43638e-07	0.000402874	6.38448
ID35908	A_23_P40295	NM_012261	C20orf103	-0.798419	15.353	-12.5784	9.63036e-07	0.000406918	6.36522
ID30397	A_23_P34915	NM_001040619	ATF3	-0.932839	14.564	-12.5417	9.85854e-07	0.000412308	6.34304
ID34985	A_32_P15512	NM_001122961	C1orf194	-0.919963	7.65937	-12.4808	1.02514e-06	0.000418391	6.30598
ID53224	A_23_P51202	NM_001077195	ZNF436	-0.956495	12.4575	-12.4613	1.03804e-06	0.000418391	6.29411
ID52721	A_23_P108948	NM_018000	MREG	-0.810921	12.9825	-12.4441	1.04962e-06	0.000418391	6.28357
ID12300	A_19_P00322220	lincRNA:chr20:37055062-37063887_R	lincRNA:chr20:37055062-37063887_R	-0.687723	13.3286	-12.4401	1.05235e-06	0.000418391	6.28111
ID2474	A_23_P200489	NM_014698	TMEM63A	0.759083	10.4389	12.4288	1.06003e-06	0.000418391	6.27421
ID50035	A_23_P116512	NM_024841	PRR5L	-0.831657	8.6154	-12.4264	1.06165e-06	0.000418391	6.27275
ID35137	A_23_P51019	NM_021007	SCN2A	-0.965919	7.3636	-12.3901	1.08684e-06	0.00042424	6.25047
ID32732	A_23_P421054	NM_001031743	C6orf165	-0.868546	8.47113	-12.3538	1.11269e-06	0.000427778	6.22811
ID52723	A_23_P103110	NM_012323	MAFF	-0.736397	9.3243	-12.3244	1.13408e-06	0.000427778	6.20998
ID53981	A_23_P116512	NM_024841	PRR5L	-0.787272	8.6325	-12.3076	1.14661e-06	0.000427778	6.19952
ID62192	A_23_P12357	NM_201253	CRB1	-1.02253	5.83598	-12.3074	1.14674e-06	0.000427778	6.19941
ID24054	A_23_P109286	NM_000830	GRIK1	0.708081	11.2099	12.2819	1.16593e-06	0.000427778	6.1836
ID53899	A_33_P3392460	XR_078411	LOC100128077	-1.47025	5.95739	-12.2786	1.16845e-06	0.000427778	6.18154
ID24561	A_23_P2181	NM_016229	CYB5R2	-0.622489	6.91931	-12.2779	1.16896e-06	0.000427778	6.18112
ID37180	A_19_P00322149	lincRNA:chr6:72126142-72129923_R	lincRNA:chr6:72126142-72129923_R	-0.909077	8.30222	-12.245	1.19437e-06	0.000433206	6.16063
ID1859	A_23_P104996	NM_004183	BEST1	-1.40467	5.34614	-12.2311	1.20523e-06	0.00043331	6.15199
ID13100	A_19_P00317793	lincRNA:chr20:37055062-37063916_R	lincRNA:chr20:37055062-37063916_R	-0.682923	13.0745	-12.1533	1.2684e-06	0.000440344	6.10321
ID55660	A_19_P00808846	lincRNA:chr21:17992729-18010729_F	lincRNA:chr21:17992729-18010729_F	-0.644792	8.8358	-12.1368	1.28222e-06	0.000440344	6.09285
ID7957	A_23_P108948	NM_018000	MREG	-0.810269	13.0009	-12.1313	1.2869e-06	0.000440344	6.08937
ID15578	A_19_P00321044	lincRNA:chr16:50682543-50683160_F	lincRNA:chr16:50682543-50683160_F	1.03522	12.7392	12.1303	1.28774e-06	0.000440344	6.08874
ID45670	A_23_P90172	NM_014330	PPP1R15A	-0.62801	9.67631	-12.1061	1.30842e-06	0.000440344	6.07351
ID5370	A_32_P6015	NM_005515	MNX1	0.89704	9.19916	12.1047	1.30965e-06	0.000440344	6.07261
ID41036	A_33_P3297517	NM_004593	TRA2B	-0.903879	14.4609	-12.093	1.3198e-06	0.000440344	6.06523
ID28023	A_23_P108948	NM_018000	MREG	-0.845469	12.9463	-12.0877	1.32448e-06	0.000440344	6.06184
ID12575	A_23_P109286	NM_000830	GRIK1	0.697624	11.1928	12.0717	1.33853e-06	0.000440344	6.05174
ID15903	A_23_P42353	NM_016135	ETV7	-1.37035	9.60586	-12.0512	1.35685e-06	0.000440344	6.03873
ID32759	A_23_P7250	NM_001263	CDS1	-1.26093	7.6671	-12.0432	1.3641e-06	0.000440344	6.03362
ID12970	A_23_P151307	NM_006105	RAPGEF3	-1.05062	9.00799	-12.0333	1.37306e-06	0.000440344	6.02735
ID35655	A_23_P32454	NM_003235	TG	-1.34497	10.5979	-12.0166	1.38842e-06	0.000440344	6.01669
ID14440	A_33_P3363085	DA571569	DA571569	-0.701222	7.45518	-12.0132	1.39155e-06	0.000440344	6.01453
ID19104	A_23_P82929	NM_002514	NOV	0.679625	13.0938	12.0077	1.39662e-06	0.000440344	6.01105
ID6554	A_32_P206104	A_32_P206104	A_32_P206104	-0.801601	6.53427	-12.0076	1.39669e-06	0.000440344	6.011
ID6085	A_19_P00318982	lincRNA:chr2:113966466-113966968_F	lincRNA:chr2:113966466-113966968_F	0.910578	8.46526	11.9907	1.41252e-06	0.000441935	6.00019
ID29580	A_23_P122924	NM_002192	INHBA	-1.00026	10.5126	-11.9446	1.45666e-06	0.000443206	5.97068
ID50145	A_23_P1782	NM_002231	CD82	1.21968	13.225	11.9354	1.46561e-06	0.000443206	5.96479
ID11546	A_23_P151307	NM_006105	RAPGEF3	-0.997405	9.0645	-11.9127	1.48812e-06	0.000443206	5.95016
ID27409	A_33_P3415191	NM_005603	ATP8B1	1.95434	8.92977	11.9018	1.49899e-06	0.000443206	5.94317
ID40927	A_19_P00318304	lincRNA:chr20:37050986-37063998_R	lincRNA:chr20:37050986-37063998_R	-0.673592	13.2812	-11.8976	1.50322e-06	0.000443206	5.94046
ID8519	A_23_P216307	NM_004349	RUNX1T1	1.25504	7.3825	11.8947	1.50618e-06	0.000443206	5.93857
ID28880	A_24_P408736	NM_014568	GALNT5	-1.36631	7.52803	-11.8935	1.50732e-06	0.000443206	5.93784
ID59339	A_24_P101800	ENST00000375672	ENST00000375672	-0.821372	7.78973	-11.8901	1.51081e-06	0.000443206	5.93562
ID9014	A_19_P00316341	lincRNA:chr7:130600800-130606702_F	lincRNA:chr7:130600800-130606702_F	-0.858597	8.78789	-11.887	1.5139e-06	0.000443206	5.93366
ID28882	A_19_P00316985	lincRNA:chr6:72126162-72129969_R	lincRNA:chr6:72126162-72129969_R	-0.906063	8.40143	-11.875	1.52619e-06	0.000443635	5.92589
ID46537	A_33_P3365142	NM_013445	GAD1	-0.628934	12.3902	-11.8493	1.55276e-06	0.00044818	5.90929
ID7214	A_23_P34835	NM_005572	LMNA	0.69998	15.583	11.8307	1.5724e-06	0.000450675	5.8972
ID17585	A_23_P108564	NM_020981	B3GALT1	0.951067	8.66193	11.7553	1.65461e-06	0.000470944	5.84814
ID48439	A_33_P3365142	NM_013445	GAD1	-0.624837	12.4052	-11.7285	1.685e-06	0.000473266	5.8306
ID51069	A_23_P101642	NM_002842	PTPRH	-0.879021	6.95236	-11.7277	1.68587e-06	0.000473266	5.8301
ID34488	A_23_P60517	NM_181425	FXN	-0.67737	11.8817	-11.705	1.71217e-06	0.000477382	5.81517
ID39159	A_24_P72064	NM_000163	GHR	1.25709	9.67146	11.6925	1.72681e-06	0.000478211	5.80696
ID14683	A_23_P79978	NM_020689	SLC24A3	0.584164	14.5316	11.6817	1.73952e-06	0.000478497	5.79988
ID27050	A_32_P78101	NM_032880	IGSF21	-0.900944	14.4124	-11.6388	1.7913e-06	0.000489454	5.77157
ID29761	A_33_P3408762	NM_005572	LMNA	0.761934	14.7812	11.627	1.80575e-06	0.000489533	5.7638
ID6194	A_23_P383009	NM_000599	IGFBP5	1.52212	11.4412	11.6192	1.81547e-06	0.000489533	5.75861
ID37806	A_23_P122924	NM_002192	INHBA	-0.987757	10.5034	-11.5982	1.84172e-06	0.000493364	5.74474
ID7660	A_33_P3418000	NM_001085399	RELL1	-0.822205	8.90697	-11.57	1.87776e-06	0.000499753	5.726
ID24825	A_23_P125435	NM_000812	GABRB1	0.653099	10.8224	11.5278	1.93314e-06	0.000511171	5.69788
ID34478	A_23_P109286	NM_000830	GRIK1	0.672249	11.166	11.5065	1.96182e-06	0.000514869	5.68362
ID12871	A_24_P158718	NM_015177	DTX4	-0.959563	7.63601	-11.4954	1.97691e-06	0.000514869	5.6762
ID33033	A_33_P3243787	NM_001037763	COL28A1	-1.29179	8.4503	-11.4841	1.99247e-06	0.000514869	5.66861
ID48747	A_23_P101093	NM_016429	COPZ2	-1.01741	7.04486	-11.4806	1.99737e-06	0.000514869	5.66623
ID50573	A_19_P00315647	lincRNA:chr11:121899032-121899389_R	lincRNA:chr11:121899032-121899389_R	0.646333	9.40854	11.4318	2.06603e-06	0.00052924	5.63346
ID45277	A_33_P3339531	NM_138481	CHADL	1.06526	11.1963	11.4224	2.07963e-06	0.000529414	5.6271
ID1967	A_23_P7313	NM_001040058	SPP1	-0.808963	10.1063	-11.3792	2.14319e-06	0.000542228	5.59788
ID12480	A_33_P3610768	AK124265	LOC100131490	-0.636157	8.43324	-11.3155	2.24095e-06	0.000563483	5.55455
ID24279	A_19_P00322967	lincRNA:chr20:37050934-37057222_R	lincRNA:chr20:37050934-37057222_R	-0.694308	13.425	-11.2956	2.27245e-06	0.000567919	5.54097
ID54961	A_23_P383009	NM_000599	IGFBP5	1.49194	11.3897	11.2768	2.30266e-06	0.000571262	5.52813
ID41781	A_23_P384532	NM_145020	CCDC11	-1.03001	9.33018	-11.2479	2.35e-06	0.000571262	5.50833
ID42967	A_33_P3385436	NM_001029869	PLAC8L1	-0.718165	8.92604	-11.2433	2.35765e-06	0.000571262	5.50516
ID3785	A_23_P30655	NM_004556	NFKBIE	-0.597923	13.9225	-11.2393	2.36426e-06	0.000571262	5.50244
ID46361	A_33_P3322814	NM_001007156	NTRK3	0.563514	14.2742	11.2372	2.36786e-06	0.000571262	5.50096
ID45811	A_23_P68121	NM_012455	PSD4	0.911982	9.96082	11.2321	2.37639e-06	0.000571262	5.49745
ID212	A_23_P103110	NM_012323	MAFF	-0.784711	9.29362	-11.2222	2.39299e-06	0.000571262	5.49068
ID703	A_23_P401675	NM_144724	MARVELD2	-0.946835	8.06084	-11.2197	2.39733e-06	0.000571262	5.48891
ID8156	A_23_P8913	NM_000067	CA2	-0.724994	9.48363	-11.1899	2.44832e-06	0.00057683	5.4684
ID41386	A_23_P143935	NM_025163	PIGZ	0.644499	12.6947	11.1896	2.44885e-06	0.00057683	5.4682
ID32464	A_23_P152420	NM_014615	KIAA0182	-0.740862	9.89504	-11.1779	2.46923e-06	0.000578309	5.46012
ID39161	A_23_P329261	NM_000891	KCNJ2	-1.09679	12.4765	-11.1669	2.48866e-06	0.000578949	5.45248
ID42189	A_24_P938614	NM_001263	CDS1	-1.2122	8.94915	-11.1604	2.50022e-06	0.000578949	5.44796
ID35313	A_23_P125435	NM_000812	GABRB1	0.68417	10.8464	11.1313	2.55248e-06	0.000584694	5.42778
ID33998	A_24_P577694	NM_021116	ADCY1	0.669105	11.6415	11.1307	2.55356e-06	0.000584694	5.42737
ID42968	A_23_P414308	NM_144606	FLCN	-0.589036	11.677	-11.1155	2.58121e-06	0.000586365	5.41686
ID61400	A_23_P208030	NM_020783	SYT4	-2.6644	5.26956	-11.0988	2.61217e-06	0.000586365	5.40522
ID41930	A_24_P351283	NM_018000	MREG	-0.865756	10.8716	-11.0933	2.62249e-06	0.000586365	5.40137
ID13393	A_33_P3415280	NM_012189	CABYR	-0.789913	6.80774	-11.0792	2.64903e-06	0.000586365	5.39154
ID38051	A_23_P128817	NM_004563	PCK2	-1.02911	11.0464	-11.0698	2.66682e-06	0.000586365	5.385
ID21804	A_23_P204304	NM_030667	PTPRO	0.885936	9.44899	11.068	2.67038e-06	0.000586365	5.3837
ID4599	A_24_P324814	NM_138363	CCDC45	-0.609869	12.632	-11.0631	2.67973e-06	0.000586365	5.38028
ID51660	A_24_P577694	NM_021116	ADCY1	0.619338	11.5559	11.063	2.67983e-06	0.000586365	5.38025
ID62723	A_33_P3325497	NM_203371	FIBIN	0.704409	12.04	11.0579	2.68962e-06	0.000586365	5.37668
ID3774	A_33_P3368358	NM_182966	NEDD9	-0.983812	9.08827	-11.0464	2.71196e-06	0.000586832	5.3686
ID34920	A_23_P358394	NM_015864	FAM65B	-1.02865	9.77137	-11.0421	2.72039e-06	0.000586832	5.36557
ID16415	A_23_P7313	NM_001040058	SPP1	-0.805094	10.1594	-11.0271	2.74973e-06	0.000588313	5.35508
ID41012	A_23_P82929	NM_002514	NOV	0.729332	13.0478	11.024	2.75597e-06	0.000588313	5.35287
ID46693	A_23_P32454	NM_003235	TG	-1.36598	10.5491	-10.9952	2.81347e-06	0.000595517	5.33267
ID21541	A_33_P3433388	ENST00000436543	ENST00000436543	-0.739947	12.7341	-10.9889	2.82623e-06	0.000595517	5.32825
ID45770	A_23_P25194	NM_003806	HRK	-0.758636	12.3422	-10.9855	2.8333e-06	0.000595517	5.3258
ID23072	A_23_P92614	NM_133636	HELQ	-0.517131	10.4666	-10.9728	2.85928e-06	0.00059791	5.31687
ID9683	A_23_P7313	NM_001040058	SPP1	-0.784931	10.1648	-10.9256	2.95845e-06	0.000615507	5.28349
ID37860	A_23_P108948	NM_018000	MREG	-0.816693	12.9895	-10.9097	2.9927e-06	0.000617366	5.27221
ID24687	A_23_P7313	NM_001040058	SPP1	-0.749356	10.1858	-10.9017	3.01013e-06	0.000617366	5.26652
ID47481	A_32_P141969	ENST00000394480	NTRK3	0.965924	8.2688	10.9006	3.01257e-06	0.000617366	5.26573
ID61986	A_23_P30254	NM_006622	PLK2	-0.995407	12.6598	-10.8547	3.11475e-06	0.000629348	5.23302
ID56080	A_23_P108564	NM_020981	B3GALT1	0.934113	8.59834	10.8527	3.11909e-06	0.000629348	5.23166
ID24784	A_23_P101093	NM_016429	COPZ2	-0.937136	7.12755	-10.8442	3.13861e-06	0.000629348	5.22554
ID35710	A_23_P122924	NM_002192	INHBA	-1.01026	10.5192	-10.8438	3.13938e-06	0.000629348	5.2253
ID50153	A_23_P122924	NM_002192	INHBA	-1.01614	10.4338	-10.8402	3.14781e-06	0.000629348	5.22267
ID22550	A_23_P106761	NM_007074	CORO1A	-0.697	9.41176	-10.8247	3.18352e-06	0.000633398	5.2116
ID55212	A_33_P3286953	NM_197941	ADAMTS6	-1.02735	8.35046	-10.8178	3.19951e-06	0.000633503	5.20668
ID39935	A_24_P305933	NM_020698	TMCC3	0.815653	10.2313	10.8027	3.23495e-06	0.00063744	5.19587
ID19088	A_23_P103110	NM_012323	MAFF	-0.777965	9.31662	-10.7913	3.26207e-06	0.000639708	5.18767
ID905	A_23_P7313	NM_001040058	SPP1	-0.787053	10.1556	-10.7804	3.28825e-06	0.000641772	5.17982
ID3559	A_23_P108948	NM_018000	MREG	-0.823936	12.9831	-10.7401	3.38685e-06	0.000654996	5.15079
ID43558	A_23_P415827	NM_015146	2008-09-01	0.67136	11.0619	10.7343	3.40142e-06	0.000654996	5.14657
ID51146	A_19_P00802098	lincRNA:chr2:3579550-3585150_R	lincRNA:chr2:3579550-3585150_R	-0.582919	8.94605	-10.7333	3.40395e-06	0.000654996	5.14584
ID28731	A_23_P108948	NM_018000	MREG	-0.82272	12.9742	-10.7147	3.45082e-06	0.000659144	5.13239
ID23352	A_23_P155514	NM_001622	AHSG	-1.428	7.10446	-10.7097	3.46347e-06	0.000659144	5.12879
ID19619	A_23_P109286	NM_000830	GRIK1	0.714453	11.226	10.7057	3.47375e-06	0.000659144	5.12588
ID57729	A_23_P129064	NM_001482	GATM	0.8556	13.7289	10.6878	3.5198e-06	0.000662051	5.11292
ID34539	A_23_P44674	NM_001311	CRIP1	-0.498917	8.1278	-10.6872	3.52138e-06	0.000662051	5.11248
ID59592	A_19_P00322132	lincRNA:chr4:15683502-15688229_F	lincRNA:chr4:15683502-15688229_F	-0.488221	11.1892	-10.6683	3.57085e-06	0.000668286	5.09875
ID1166	A_23_P122924	NM_002192	INHBA	-0.986576	10.4374	-10.6599	3.59313e-06	0.000669401	5.09263
ID54911	A_23_P109286	NM_000830	GRIK1	0.711392	11.1988	10.6468	3.62808e-06	0.000670401	5.0831
ID14892	A_24_P756289	NR_004053	SOX2OT	-0.862382	11.6797	-10.6411	3.64337e-06	0.000670401	5.07896
ID62315	A_32_P63013	NR_024344	LOC283174	1.3181	11.4721	10.6371	3.65434e-06	0.000670401	5.076
ID50453	A_23_P30254	NM_006622	PLK2	-1.03021	12.6503	-10.6335	3.66393e-06	0.000670401	5.07341
ID37883	A_33_P3226665	NM_198542	ZNF773	-0.607581	9.86515	-10.6235	3.69119e-06	0.000672387	5.06611
ID33370	A_32_P83845	NM_001040708	HEY1	-1.28599	12.1849	-10.6015	3.75207e-06	0.000678148	5.05
ID25352	A_23_P413888	NM_001029858	SLC35F1	0.712715	13.2509	10.5982	3.76115e-06	0.000678148	5.04761
ID20389	A_23_P122924	NM_002192	INHBA	-1.00079	10.5208	-10.5942	3.77246e-06	0.000678148	5.04465
ID39471	A_23_P116512	NM_024841	PRR5L	-0.701807	8.72013	-10.5447	3.91408e-06	0.000700535	5.00831
ID2301	A_23_P108564	NM_020981	B3GALT1	0.882493	8.6035	10.5386	3.9322e-06	0.000700718	5.00376
ID58973	A_23_P412562	NM_174896	C1orf162	-0.951962	8.88168	-10.5321	3.95123e-06	0.000701061	4.99899
ID23459	A_23_P33168	NM_003053	SLC18A1	-2.33548	5.58238	-10.5124	4.00985e-06	0.000708395	4.98446
ID31815	A_33_P3253807	NM_001806	CEBPG	-0.478716	14.8801	-10.4818	4.1029e-06	0.000721722	4.96181
ID26178	A_32_P126375	NM_198270	NHS	-1.9321	5.9515	-10.472	4.13324e-06	0.000722169	4.95453
ID21729	A_32_P47157	NR_024006	LOC92973	0.73818	7.52042	10.4696	4.14067e-06	0.000722169	4.95275
ID22737	A_33_P3613516	AK024653	LOC254057	-1.09989	8.30706	-10.4483	4.20751e-06	0.000730716	4.93693
ID49050	A_23_P149626	NM_198681	PLEKHG5	-0.731273	8.75845	-10.4377	4.24118e-06	0.000730885	4.92905
ID31593	A_23_P7313	NM_001040058	SPP1	-0.772273	10.1911	-10.4291	4.2689e-06	0.000730885	4.92261
ID11882	A_33_P3282374	A_33_P3282374	A_33_P3282374	-1.05558	7.25641	-10.4285	4.27074e-06	0.000730885	4.92219
ID8628	A_33_P3336810	NM_001012758	NUDT17	-0.723574	9.25502	-10.4234	4.28722e-06	0.000730885	4.91838
ID26074	A_23_P108564	NM_020981	B3GALT1	0.900139	8.61204	10.4202	4.29764e-06	0.000730885	4.91598
ID23319	A_23_P205900	NM_001012338	NTRK3	0.773669	9.72425	10.4117	4.32519e-06	0.00073253	4.90966
ID34317	A_32_P83845	NM_001040708	HEY1	-1.32858	12.2199	-10.3955	4.37837e-06	0.000735234	4.89757
ID48563	A_23_P25194	NM_003806	HRK	-0.759552	12.3585	-10.3915	4.39174e-06	0.000735234	4.89456
ID8059	A_23_P75921	NM_145803	TRAF6	-0.547448	11.5098	-10.3905	4.39497e-06	0.000735234	4.89383
ID43653	A_32_P37592	NR_003003	SCARNA17	1.43533	11.1819	10.3701	4.46336e-06	0.00074364	4.87855
ID18414	A_23_P109286	NM_000830	GRIK1	0.709788	11.2156	10.3562	4.51078e-06	0.000748497	4.86809
ID61284	A_23_P355394	NM_145001	STK32A	-0.762768	8.25609	-10.3453	4.54814e-06	0.000751653	4.85993
ID58656	A_32_P163089	NM_001145199	C12orf75	-0.50902	13.0301	-10.3028	4.69736e-06	0.000773197	4.82795
ID29473	A_33_P3353471	NR_027021	NCRNA00110	1.95802	7.61296	10.2621	4.84562e-06	0.00079441	4.79715
ID21752	A_33_P3263867	NM_002562	P2RX7	0.57067	11.8915	10.2564	4.8669e-06	0.00079472	4.7928
ID355	A_24_P261470	NM_138732	NRXN2	0.651098	10.0003	10.2412	4.92381e-06	0.000800388	4.78127
ID53789	A_33_P3324974	A_33_P3324974	A_33_P3324974	-0.938308	8.2616	-10.2285	4.972e-06	0.000800388	4.77161
ID38526	A_24_P10137	NM_014059	C13orf15	1.00102	10.408	10.2275	4.97581e-06	0.000800388	4.77085
ID48530	A_23_P82503	NM_001040152	PEG10	0.60645	15.7085	10.2261	4.981e-06	0.000800388	4.76981
ID32814	A_23_P71530	NM_002546	TNFRSF11B	-0.610755	10.7666	-10.2213	4.99925e-06	0.000800388	4.76618
ID17466	A_23_P335452	NM_153367	ZCCHC24	0.475714	12.9686	10.2078	5.05154e-06	0.000803662	4.75586
ID55431	A_33_P3272553	NM_014551	NCAPH2	-0.525873	10.179	-10.2059	5.05892e-06	0.000803662	4.75441
ID12680	A_23_P129064	NM_001482	GATM	0.856609	13.8057	10.1952	5.10074e-06	0.000807177	4.74624
ID9976	A_23_P169039	NM_003068	SNAI2	-0.687611	9.94362	-10.1727	5.18985e-06	0.000818121	4.72904
ID47603	A_23_P20248	NM_002755	MAP2K1	-0.772518	13.2176	-10.163	5.22847e-06	0.00082105	4.72167
ID4346	A_33_P3347201	ENST00000404951	ENST00000404951	-1.22773	8.37451	-10.1198	5.40587e-06	0.000845669	4.68851
ID45343	A_33_P3718734	BC038366	LOC729083	-1.18344	9.63037	-10.0994	5.49231e-06	0.000853466	4.67274
ID33225	A_23_P395374	NM_003539	HIST1H4D	-0.62272	11.3821	-10.0933	5.51808e-06	0.000853466	4.66809
ID35377	A_33_P3281283	NM_005226	S1PR3	0.586262	12.0271	10.0933	5.51819e-06	0.000853466	4.66807
ID50322	A_23_P69154	NM_001129908	FAM198A	1.14059	11.3186	10.087	5.54495e-06	0.000854381	4.66325
ID15100	A_23_P103110	NM_012323	MAFF	-0.781135	9.30824	-10.0603	5.6612e-06	0.000869026	4.64261
ID9918	A_33_P3247838	NM_001136501	ZNF844	-0.499695	11.6543	-10.0411	5.7465e-06	0.000876466	4.62773
ID16081	A_24_P126425	NM_032222	FAM188B	-1.0363	9.14576	-10.0398	5.75244e-06	0.000876466	4.6267
ID55476	A_23_P138760	NM_013246	CLCF1	-0.86199	7.18781	-10.0254	5.81743e-06	0.000883085	4.61551
ID54351	A_33_P3424384	ENST00000403537	ENST00000403537	-1.01428	8.51443	-10.02	5.84193e-06	0.000883532	4.61133
ID23549	A_23_P75299	NM_022126	LHPP	0.663684	11.4028	10.0139	5.86999e-06	0.000884513	4.60656
ID6225	A_23_P53370	NM_014470	RND1	-0.807765	9.89585	-10.0072	5.90062e-06	0.00088587	4.60137
ID3373	A_23_P139143	NM_004177	STX3	-0.61172	8.26891	-9.98315	6.01259e-06	0.000899387	4.58264
ID28858	A_23_P75921	NM_145803	TRAF6	-0.542672	11.4808	-9.97629	6.04496e-06	0.00090094	4.57729
ID15302	A_23_P71530	NM_002546	TNFRSF11B	-0.58023	10.8735	-9.96515	6.09799e-06	0.000905551	4.56859
ID57652	A_23_P36658	NM_145791	MGST1	-0.508242	12.9046	-9.94349	6.20251e-06	0.000917747	4.55164
ID14186	A_23_P109286	NM_000830	GRIK1	0.713537	11.211	9.93348	6.2515e-06	0.000919178	4.5438
ID37625	A_33_P3362696	NM_018157	RIC8B	0.486438	12.1422	9.92497	6.2935e-06	0.000919178	4.53712
ID25364	A_23_P106761	NM_007074	CORO1A	-0.662951	9.47751	-9.92216	6.3074e-06	0.000919178	4.53492
ID27098	A_23_P108948	NM_018000	MREG	-0.800941	13.0008	-9.92109	6.31272e-06	0.000919178	4.53408
ID7640	A_23_P310582	NM_138729	ST7L	-0.58059	10.6841	-9.91876	6.32431e-06	0.000919178	4.53225
ID26264	A_19_P00318174	lincRNA:chr2:3579840-3584422_R	lincRNA:chr2:3579840-3584422_R	-0.73302	8.27258	-9.90207	6.408e-06	0.000920973	4.51913
ID58239	A_23_P145694	NM_001673	ASNS	-0.624263	17.3506	-9.89922	6.4224e-06	0.000920973	4.51689
ID48481	A_32_P405759	NM_152888	COL22A1	1.06246	9.66901	9.89795	6.42884e-06	0.000920973	4.51589
ID51009	A_23_P36658	NM_145791	MGST1	-0.477036	12.8565	-9.8951	6.44332e-06	0.000920973	4.51365
ID4119	A_23_P57829	NM_153635	CPNE9	-0.921697	5.77186	-9.89248	6.45664e-06	0.000920973	4.51158
ID26899	A_23_P108948	NM_018000	MREG	-0.813508	12.9543	-9.88899	6.47448e-06	0.000920973	4.50883
ID28993	A_23_P428248	NM_145755	TTC21A	-0.782852	12.4615	-9.88518	6.49395e-06	0.000920973	4.50583
ID9467	A_23_P66487	NM_003077	SMARCD2	0.624769	12.0562	9.82794	6.79488e-06	0.0009601	4.4606
ID62113	A_33_P3287710	NR_024585	LOC100128292	-0.674618	9.63836	-9.82131	6.83073e-06	0.0009601	4.45534
ID48863	A_24_P942604	NM_006306	SMC1A	0.56378	12.3058	9.81958	6.84012e-06	0.0009601	4.45396
ID45684	A_32_P234184	NM_001010926	HES5	-1.45465	8.2917	-9.81131	6.88522e-06	0.000962292	4.4474
ID40389	A_23_P209394	NM_001127184	CFLAR	-0.459293	12.2257	-9.80812	6.9027e-06	0.000962292	4.44486
ID60453	A_23_P145694	NM_001673	ASNS	-0.634446	17.3183	-9.80016	6.94652e-06	0.000965119	4.43854
ID51617	A_33_P3405043	XM_001715579	LOC100133264	-0.719097	8.57881	-9.79196	6.99197e-06	0.000967835	4.43202
ID34677	A_32_P141969	ENST00000394480	NTRK3	0.968732	8.28053	9.78708	7.01921e-06	0.000967835	4.42813
ID52308	A_23_P330788	NM_015075	IQSEC2	0.625107	10.4962	9.78391	7.03691e-06	0.000967835	4.42561
ID39508	A_23_P129835	NM_032192	PPP1R1B	1.92493	9.41322	9.74309	7.26987e-06	0.000996531	4.39304
ID14293	A_33_P3235043	NM_001004342	TRIM67	-1.28874	6.2108	-9.73535	7.31501e-06	0.000999377	4.38684
ID55375	A_19_P00318057	lincRNA:chr4:15670037-15683240_R	lincRNA:chr4:15670037-15683240_R	-0.445631	9.59858	-9.7245	7.37884e-06	0.00100475	4.37815
ID267	A_23_P144337	NM_012118	CCRN4L	-0.723306	6.3261	-9.70875	7.47248e-06	0.00101413	4.36552
ID23155	A_33_P3283992	NM_024833	ZNF671	-0.607018	9.35515	-9.69604	7.5491e-06	0.00101779	4.35531
ID18200	A_32_P88349	XM_001134398	LOC730256	-0.475408	13.607	-9.69603	7.54912e-06	0.00101779	4.3553
ID37161	A_23_P109286	NM_000830	GRIK1	0.71858	11.1739	9.69047	7.58294e-06	0.001019	4.35083
ID48306	A_23_P7313	NM_001040058	SPP1	-0.760255	10.1772	-9.68379	7.6237e-06	0.00102113	4.34546
ID24811	A_23_P12463	NM_002826	QSOX1	0.730541	14.1867	9.67073	7.70415e-06	0.00102785	4.33494
ID39671	A_23_P319859	NM_005244	EYA2	0.443389	13.7868	9.66752	7.72407e-06	0.00102785	4.33236
ID18116	A_23_P144384	NM_017423	GALNT7	0.560546	12.0945	9.65582	7.79716e-06	0.00103422	4.32292
ID30137	A_23_P108564	NM_020981	B3GALT1	0.857532	8.62726	9.6428	7.87946e-06	0.00104172	4.3124
ID51829	A_23_P205900	NM_001012338	NTRK3	0.70285	9.67118	9.63886	7.90449e-06	0.00104172	4.30922
ID5494	A_23_P65230	NM_032813	TMTC4	0.677289	11.0912	9.62269	8.00838e-06	0.00104954	4.29613
ID41389	A_33_P3357007	NM_001007537	RP11-45B20.2	-0.720291	6.38382	-9.62165	8.01508e-06	0.00104954	4.29529
ID33385	A_23_P401055	NM_003106	SOX2	-0.566651	16.1839	-9.61771	8.04068e-06	0.00104954	4.29209
ID3616	A_23_P415827	NM_015146	2008-09-01	0.613271	11.0716	9.59366	8.19863e-06	0.00106475	4.27258
ID46680	A_33_P3234124	ENST00000344233	ENST00000344233	0.773936	9.23118	9.59207	8.20917e-06	0.00106475	4.27129
ID10735	A_33_P3705884	AK094188	LOC148189	-0.892478	11.3906	-9.58471	8.25833e-06	0.00106775	4.26531
ID47964	A_32_P827528	NM_004230	S1PR2	0.730892	13.7069	9.57649	8.31355e-06	0.00107065	4.25862
ID37172	A_23_P117662	NM_002112	HDC	-1.55873	9.25198	-9.57361	8.333e-06	0.00107065	4.25627
ID19513	A_24_P169048	NR_001450	RFPL3S	-0.770246	8.42949	-9.55737	8.44357e-06	0.00108146	4.24305
ID12386	A_33_P3386242	NM_006314	CNKSR1	-0.574722	8.65659	-9.52797	8.64799e-06	0.00110194	4.21903
ID29429	A_24_P251534	NM_001008392	CTDSPL	0.589921	13.4966	9.5233	8.68092e-06	0.00110194	4.21521
ID33084	A_23_P83028	NM_021111	RECK	0.529949	11.3936	9.52286	8.68408e-06	0.00110194	4.21485
ID29421	A_33_P3347413	NM_020524	PBXIP1	0.663697	9.67627	9.51041	8.77265e-06	0.00110974	4.20466
ID34760	A_33_P3384432	NM_006286	TFDP2	-0.507462	13.8116	-9.50029	8.84543e-06	0.00111361	4.19636
ID33539	A_23_P116512	NM_024841	PRR5L	-0.765764	8.70427	-9.49652	8.87271e-06	0.00111361	4.19326
ID11589	A_33_P3314643	NM_015417	SPEF1	-0.73371	11.0742	-9.49178	8.90711e-06	0.00111361	4.18938
ID23118	A_33_P3322814	NM_001007156	NTRK3	0.544334	14.269	9.48999	8.92019e-06	0.00111361	4.1879
ID4520	A_24_P7157	NM_020734	RIMKLB	-0.920629	12.2205	-9.4874	8.93911e-06	0.00111361	4.18577
ID53164	A_33_P3290959	A_33_P3290959	A_33_P3290959	-0.962716	9.83465	-9.47612	9.02195e-06	0.00111556	4.1765
ID33387	A_23_P356616	NM_145804	ABTB2	-0.949816	11.2532	-9.46991	9.06796e-06	0.00111556	4.17139
ID49842	A_23_P64785	NM_152320	ZNF641	-0.522315	9.94415	-9.46798	9.08226e-06	0.00111556	4.1698
ID52713	A_23_P50591	NM_004823	KCNK6	0.885021	7.12363	9.46772	9.08422e-06	0.00111556	4.16959
ID28470	A_23_P129835	NM_032192	PPP1R1B	1.92068	9.35721	9.46683	9.09082e-06	0.00111556	4.16886
ID47049	A_23_P116512	NM_024841	PRR5L	-0.725131	8.68718	-9.4589	9.15009e-06	0.00111948	4.16233
ID29189	A_23_P10995	NM_014483	RBMS3	0.576737	6.89727	9.45239	9.19908e-06	0.00112212	4.15696
ID12745	A_24_P79808	NM_020524	PBXIP1	0.670742	10.851	9.44341	9.2671e-06	0.00112494	4.14955
ID33921	A_24_P396231	NM_002294	LAMP2	0.637191	11.13	9.44034	9.29045e-06	0.00112494	4.14702
ID55591	A_23_P7313	NM_001040058	SPP1	-0.779314	10.1537	-9.4385	9.30449e-06	0.00112494	4.1455
ID3756	A_19_P00321962	lincRNA:chr21:18003757-18013002_F	lincRNA:chr21:18003757-18013002_F	-0.895115	9.07003	-9.42888	9.37837e-06	0.0011291	4.13755
ID7202	A_33_P3302115	NM_005898	CAPRIN1	0.641218	11.0326	9.4254	9.4052e-06	0.0011291	4.13467
ID426	A_23_P7402	NM_178140	PDZD2	0.673917	10.289	9.42328	9.4216e-06	0.0011291	4.13292
ID60598	A_33_P3209537	NM_001110514	EBF4	0.496088	12.006	9.41718	9.46902e-06	0.00113148	4.12787
ID51913	A_24_P128312	NM_007135	ZNF79	-0.586504	11.0701	-9.41223	9.50763e-06	0.00113279	4.12378
ID3896	A_32_P175715	NM_001080836	MEIG1	-0.809335	9.2989	-9.40472	9.56665e-06	0.00113348	4.11755
ID14307	A_33_P3375002	A_33_P3375002	A_33_P3375002	-0.924888	8.95802	-9.40417	9.57098e-06	0.00113348	4.11709
ID2104	A_19_P00317484	lincRNA:chr3:112315643-112316945_R	lincRNA:chr3:112315643-112316945_R	0.551757	12.9609	9.40095	9.5964e-06	0.00113348	4.11443
ID54825	A_23_P122924	NM_002192	INHBA	-0.99445	10.473	-9.38446	9.72773e-06	0.00114569	4.10075
ID49038	A_33_P3324206	NM_005144	HR	0.77946	9.0114	9.37954	9.76731e-06	0.00114706	4.09666
ID21578	A_24_P122137	NM_002309	LIF	-0.866008	10.0805	-9.37072	9.83872e-06	0.00115113	4.08933
ID39476	A_23_P116512	NM_024841	PRR5L	-0.734692	8.7137	-9.3653	9.88287e-06	0.00115113	4.08482
ID46993	A_23_P87310	NM_002315	LMO1	0.46751	8.83714	9.36489	9.88628e-06	0.00115113	4.08447
ID49814	A_23_P169039	NM_003068	SNAI2	-0.647984	9.99898	-9.36089	9.91898e-06	0.00115167	4.08115
ID28	A_23_P123265	NM_015411	SUMF2	0.397436	11.4199	9.34315	1.00657e-05	0.00116379	4.06636
ID5294	A_24_P337058	NM_020307	CCNL1	-0.500747	12.8176	-9.33975	1.00941e-05	0.00116379	4.06352
ID49309	A_19_P00809440	lincRNA:chr11:133765815-133774297_R	lincRNA:chr11:133765815-133774297_R	1.23395	10.595	9.33802	1.01085e-05	0.00116379	4.06208
ID621	A_23_P216307	NM_004349	RUNX1T1	1.25817	7.28456	9.33379	1.01441e-05	0.00116461	4.05855
ID59224	A_32_P116271	NR_015359	C4orf12	-0.508928	10.2037	-9.32622	1.02079e-05	0.00116866	4.05223
ID25180	A_23_P117662	NM_002112	HDC	-1.57127	9.22292	-9.32105	1.02518e-05	0.00117042	4.0479
ID33422	A_23_P123265	NM_015411	SUMF2	0.412008	11.4755	9.31285	1.03218e-05	0.00117514	4.04104
ID29748	A_23_P107612	NM_004163	RAB27B	0.46587	8.3649	9.29152	1.05065e-05	0.00119268	4.02317
ID29381	A_33_P3384432	NM_006286	TFDP2	-0.495531	13.8195	-9.28836	1.05341e-05	0.00119268	4.02053
ID4490	A_33_P3826751	AL831931	DKFZp451B082	-0.550274	9.0301	-9.27441	1.06572e-05	0.0012033	4.00881
ID13490	A_23_P128174	NM_175623	RAB3IP	0.606432	14.3665	9.26249	1.07637e-05	0.00120944	3.99879
ID62612	A_23_P107612	NM_004163	RAB27B	0.482815	8.36183	9.26171	1.07707e-05	0.00120944	3.99814
ID26500	A_32_P95067	ENST00000327299	AK3L1	0.537521	12.1316	9.24518	1.09204e-05	0.00122118	3.98421
ID38834	A_23_P31414	NM_002553	ORC5L	-0.442536	14.1471	-9.24188	1.09506e-05	0.00122118	3.98143
ID45598	A_33_P3789382	NR_027182	LOC84989	0.572857	10.604	9.24035	1.09645e-05	0.00122118	3.98014
ID5454	A_23_P38041	NM_016256	NAGPA	0.511035	12.0929	9.22479	1.11082e-05	0.00123383	3.967
ID40911	A_23_P27983	NM_005166	APLP1	-0.415198	11.7503	-9.21371	1.12117e-05	0.00123707	3.95764
ID38337	A_24_P323941	NM_001012971	C20orf106	-0.923205	11.4732	-9.21279	1.12204e-05	0.00123707	3.95686
ID60006	A_23_P33168	NM_003053	SLC18A1	-1.83659	5.64667	-9.21199	1.12279e-05	0.00123707	3.95619
ID13228	A_33_P3209866	NM_153186	KANK1	0.486908	13.2146	9.20733	1.12719e-05	0.00123858	3.95224
ID20977	A_33_P3226439	A_33_P3226439	A_33_P3226439	-0.540535	13.0514	-9.20325	1.13105e-05	0.0012395	3.94879
ID27149	A_33_P3368358	NM_182966	NEDD9	-0.90106	9.16452	-9.19609	1.13787e-05	0.00124012	3.94272
ID51192	A_23_P117662	NM_002112	HDC	-1.53944	9.19768	-9.19407	1.1398e-05	0.00124012	3.94101
ID29005	A_23_P83028	NM_021111	RECK	0.50853	11.3094	9.19313	1.1407e-05	0.00124012	3.94022
ID26967	A_23_P209394	NM_001127184	CFLAR	-0.424682	12.2017	-9.15509	1.17778e-05	0.00127443	3.90791
ID34498	A_23_P502078	NM_012324	MAPK8IP2	-0.572898	9.64152	-9.15401	1.17886e-05	0.00127443	3.90699
ID60723	A_33_P3237207	NM_001144994	C2orf72	0.527229	10.52	9.14694	1.1859e-05	0.00127443	3.90097
ID6605	A_33_P3246997	ENST00000311571	ENST00000311571	-0.516814	10.1951	-9.1463	1.18654e-05	0.00127443	3.90042
ID22683	A_23_P123265	NM_015411	SUMF2	0.403635	11.4778	9.14055	1.19231e-05	0.00127443	3.89552
ID12719	A_32_P114284	NM_001079526	IKZF2	0.714794	7.86751	9.14021	1.19265e-05	0.00127443	3.89524
ID4864	A_19_P00316666	lincRNA:chr2:3579808-3584429_R	lincRNA:chr2:3579808-3584429_R	-0.538167	8.71566	-9.13765	1.19523e-05	0.00127443	3.89305
ID15657	A_33_P3319785	A_33_P3319785	A_33_P3319785	0.70495	12.6752	9.13577	1.19713e-05	0.00127443	3.89145
ID60290	A_23_P164451	NM_005994	TBX2	-0.450871	12.4443	-9.13228	1.20066e-05	0.00127487	3.88848
ID41621	A_19_P00321690	lincRNA:chr13:110775554-110777581_F	lincRNA:chr13:110775554-110777581_F	-0.812574	7.92564	-9.12861	1.20439e-05	0.00127553	3.88534
ID39121	A_23_P401055	NM_003106	SOX2	-0.549088	16.1932	-9.1245	1.20858e-05	0.00127667	3.88183
ID55879	A_23_P17130	NM_001042519	C2orf88	-0.550316	7.0151	-9.10622	1.2274e-05	0.00129141	3.86621
ID25913	A_33_P3323945	NM_016564	CEND1	-1.40297	9.10086	-9.10239	1.23139e-05	0.00129141	3.86293
ID25909	A_23_P215634	NM_001013398	IGFBP3	0.447923	9.40174	9.09724	1.23676e-05	0.00129141	3.85853
ID38291	A_23_P500130	NM_153186	KANK1	0.528118	14.834	9.09606	1.238e-05	0.00129141	3.85751
ID8557	A_23_P110167	NM_002413	MGST2	-0.744022	9.17834	-9.09528	1.23882e-05	0.00129141	3.85684
ID9215	A_23_P117662	NM_002112	HDC	-1.54888	9.24115	-9.09279	1.24144e-05	0.00129141	3.85471
ID5986	A_33_P3259153	NR_027064	PLAC2	-0.980281	6.51149	-9.08512	1.24954e-05	0.00129654	3.84814
ID30107	A_24_P916496	NM_002737	PRKCA	0.445024	14.0561	9.08159	1.25328e-05	0.00129715	3.84511
ID49208	A_23_P217088	NM_000476	AK1	-0.475775	13.0555	-9.07814	1.25696e-05	0.00129767	3.84215
ID13054	A_24_P37264	NM_014746	RNF144A	0.563305	9.27646	9.05526	1.28162e-05	0.00131323	3.82249
ID5272	A_32_P135517	AK123826	AK123826	-0.700153	8.30317	-9.0537	1.28331e-05	0.00131323	3.82116
ID56644	A_23_P7313	NM_001040058	SPP1	-0.777647	10.1894	-9.05232	1.28483e-05	0.00131323	3.81996
ID5692	A_33_P3346032	XR_041976	LOC727808	-0.675146	7.71012	-9.05231	1.28484e-05	0.00131323	3.81995
ID4877	A_24_P673786	NM_005028	PIP4K2A	0.550743	10.7924	9.02463	1.31548e-05	0.00133464	3.7961
ID10010	A_23_P414308	NM_144606	FLCN	-0.531471	11.6966	-9.02193	1.31852e-05	0.00133464	3.79377
ID51107	A_23_P117662	NM_002112	HDC	-1.55976	9.21587	-9.02167	1.3188e-05	0.00133464	3.79355
ID9242	A_23_P215634	NM_001013398	IGFBP3	0.450542	9.4084	9.02166	1.31882e-05	0.00133464	3.79354
ID33389	A_23_P163361	NM_000326	RLBP1	0.691154	13.1335	9.01523	1.32607e-05	0.00133868	3.78799
ID26765	A_24_P10137	NM_014059	C13orf15	1.01518	10.4208	9.0071	1.3353e-05	0.00134469	3.78096
ID51148	A_23_P110345	NM_012110	CHIC2	-0.636447	11.5002	-9.00422	1.3386e-05	0.0013447	3.77847
ID27955	A_23_P500130	NM_153186	KANK1	0.515758	14.8353	8.99592	1.34812e-05	0.00134661	3.77129
ID46280	A_33_P3386262	NM_030928	CDT1	-0.468846	14.8518	-8.99408	1.35025e-05	0.00134661	3.76969
ID19011	A_23_P75800	NM_013401	RAB3IL1	-0.819404	7.04723	-8.99399	1.35035e-05	0.00134661	3.76961
ID25083	A_33_P3287959	NM_006989	RASA4	0.974642	12.1288	8.97604	1.37125e-05	0.00136413	3.75406
ID4418	A_23_P55917	NM_032298	SYT3	0.644476	9.97339	8.96773	1.38105e-05	0.00136772	3.74685
ID26183	A_23_P56659	NM_133637	DQX1	-1.25783	7.29876	-8.96487	1.38444e-05	0.00136772	3.74436
ID10352	A_19_P00321420	lincRNA:chr11:133766329-133767054_R	lincRNA:chr11:133766329-133767054_R	1.3389	11.1896	8.96451	1.38487e-05	0.00136772	3.74405
ID14560	A_23_P116414	NM_007069	PLA2G16	-0.994596	12.6136	-8.95684	1.39401e-05	0.00137013	3.73738
ID15514	A_33_P3260134	NM_002530	NTRK3	0.492378	9.32597	8.95679	1.39407e-05	0.00137013	3.73734
ID27886	A_23_P12463	NM_002826	QSOX1	0.716075	14.1726	8.95406	1.39734e-05	0.00137013	3.73496
ID56151	A_23_P77993	NM_006688	C1QL1	1.20228	12.0122	8.94644	1.4065e-05	0.00137291	3.72834
ID42866	A_33_P3601163	NR_024333	LOC147727	-0.485192	13.1616	-8.94613	1.40688e-05	0.00137291	3.72807
ID51216	A_24_P544882	NM_003144	SSR1	0.570668	11.3597	8.93894	1.4156e-05	0.00137814	3.72181
ID11619	A_33_P3263867	NM_002562	P2RX7	0.58265	11.8017	8.92743	1.42968e-05	0.00138855	3.71177
ID11210	A_23_P206960	NM_003003	SEC14L1	-0.498799	14.2324	-8.92271	1.4355e-05	0.00139091	3.70766
ID25216	A_33_P3337009	ENST00000372560	ENST00000372560	-0.601243	9.92015	-8.91788	1.44147e-05	0.0013934	3.70345
ID33698	A_33_P3674851	NM_016075	VPS36	0.426959	11.7244	8.90789	1.45394e-05	0.00140215	3.69472
ID49064	A_33_P3262814	NM_001001330	REEP3	0.459499	9.56514	8.90449	1.45821e-05	0.00140296	3.69174
ID49535	A_32_P169114	NM_001134407	GRIN2A	1.04605	7.2735	8.90063	1.46307e-05	0.00140434	3.68837
ID14187	A_24_P268993	NM_052971	LEAP2	-0.555252	9.24904	-8.89766	1.46682e-05	0.00140465	3.68577
ID55423	A_23_P121545	NM_201591	GPM6A	0.572365	14.659	8.89458	1.47072e-05	0.0014051	3.68308
ID60405	A_24_P407259	NM_007084	SOX21	-1.17659	9.82041	-8.88848	1.47848e-05	0.00140923	3.67774
ID28491	A_33_P3388482	NM_001080825	TMEM120B	-0.623994	7.47508	-8.87202	1.49967e-05	0.00142321	3.6633
ID45779	A_33_P3372727	NM_003966	SEMA5A	0.488736	14.3681	8.86953	1.5029e-05	0.00142321	3.66112
ID51555	A_23_P154806	NM_012156	EPB41L1	0.482759	12.8036	8.86536	1.50833e-05	0.00142321	3.65746
ID21925	A_23_P123265	NM_015411	SUMF2	0.380305	11.4926	8.86534	1.50836e-05	0.00142321	3.65744
ID58683	A_33_P3821494	AK094442	LOC284939	-0.753498	9.38869	-8.86244	1.51214e-05	0.00142321	3.6549
ID58317	A_33_P3360728	NM_000713	BLVRB	-0.456586	13.5314	-8.86104	1.51398e-05	0.00142321	3.65367
ID40625	A_23_P121545	NM_201591	GPM6A	0.592738	14.6798	8.85736	1.51881e-05	0.00142448	3.65044
ID33926	A_23_P121545	NM_201591	GPM6A	0.598698	14.6645	8.85394	1.52332e-05	0.00142524	3.64743
ID56497	A_33_P3339036	NM_001110792	MECP2	-0.44777	12.6061	-8.85148	1.52657e-05	0.00142524	3.64527
ID1632	A_33_P3228305	NM_015071	ARHGAP26	-0.569994	9.66434	-8.8378	1.54478e-05	0.00143896	3.63323
ID1012	A_23_P83134	NM_002048	GAS1	0.423581	15.3867	8.82392	1.56351e-05	0.00145119	3.621
ID12239	A_32_P761797	NR_027063	NCRNA00116	-0.836925	7.46996	-8.82283	1.56499e-05	0.00145119	3.62004
ID41904	A_33_P3283300	A_33_P3283300	A_33_P3283300	-0.453447	9.41407	-8.81271	1.57881e-05	0.00146048	3.61111
ID3997	A_33_P3252588	NR_024485	LOC100130093	-0.664534	9.73427	-8.8103	1.58213e-05	0.00146048	3.60898
ID27658	A_23_P154806	NM_012156	EPB41L1	0.473877	12.8237	8.80763	1.5858e-05	0.00146057	3.60662
ID35499	A_23_P101093	NM_016429	COPZ2	-0.960473	7.0807	-8.80348	1.59154e-05	0.00146257	3.60295
ID27620	A_24_P673786	NM_005028	PIP4K2A	0.525856	10.8229	8.78994	1.61041e-05	0.0014752	3.59098
ID48482	A_23_P433016	NM_001996	FBLN1	0.643095	8.29182	8.78848	1.61247e-05	0.0014752	3.58968
ID56552	A_24_P269814	NM_001001974	PLEKHA1	0.479437	12.2446	8.77283	1.63463e-05	0.00148396	3.57582
ID15731	A_19_P00332120	lincRNA:chr3:156455706-156471081_R	lincRNA:chr3:156455706-156471081_R	0.586383	6.39938	8.76904	1.64005e-05	0.00148396	3.57245
ID15426	A_23_P88234	NM_016049	FAM158A	-0.510062	14.0201	-8.7678	1.64183e-05	0.00148396	3.57135
ID61336	A_24_P230948	NM_016831	PER3	-0.450227	8.04292	-8.76759	1.64213e-05	0.00148396	3.57116
ID39620	A_23_P20443	NM_021020	LZTS1	0.7822	12.2623	8.76695	1.64304e-05	0.00148396	3.5706
ID3082	A_23_P101093	NM_016429	COPZ2	-0.936329	7.16764	-8.76644	1.64378e-05	0.00148396	3.57015
ID24136	A_33_P3396431	A_33_P3396431	A_33_P3396431	-0.688769	7.54935	-8.7467	1.67239e-05	0.00150402	3.55261
ID61581	A_33_P3376965	NM_024111	CHAC1	-1.27433	9.88155	-8.74605	1.67333e-05	0.00150402	3.55204
ID10843	A_32_P480177	NM_022093	TNN	0.827103	7.19301	8.74052	1.68145e-05	0.00150801	3.54712
ID60638	A_23_P40611	NM_000355	TCN2	-0.572022	8.67321	-8.73116	1.69529e-05	0.00151472	3.53878
ID15885	A_23_P164451	NM_005994	TBX2	-0.46941	12.3674	-8.73046	1.69633e-05	0.00151472	3.53816
ID29101	A_23_P140434	NM_018728	MYO5C	0.466109	13.6246	8.71011	1.72689e-05	0.00153866	3.52001
ID13431	A_19_P00320101	lincRNA:chr11:133767609-133771496_R	lincRNA:chr11:133767609-133771496_R	1.06143	11.9974	8.70251	1.73845e-05	0.0015456	3.51322
ID6821	A_33_P3250018	NM_013320	HCFC2	-0.611848	9.87878	-8.69507	1.74987e-05	0.00155238	3.50656
ID45908	A_32_P197340	ENST00000375280	ENST00000375280	-0.709097	12.7823	-8.69031	1.7572e-05	0.00155552	3.50231
ID14985	A_24_P403561	NM_002334	LRP4	0.778519	12.6549	8.68623	1.76352e-05	0.00155775	3.49865
ID12785	A_23_P109286	NM_000830	GRIK1	0.724789	11.1609	8.68233	1.76958e-05	0.00155974	3.49517
ID12556	A_33_P3343428	NM_147686	TRAF3IP2	-0.464099	14.3143	-8.67861	1.77538e-05	0.0015615	3.49183
ID12805	A_23_P113161	NM_030806	C1orf21	0.566376	12.3761	8.67434	1.78208e-05	0.00156388	3.488
ID3746	A_23_P211445	NM_016733	LIMK2	-0.509843	11.5743	-8.66641	1.79458e-05	0.00156388	3.48089
ID20705	A_32_P104746	NM_020972	ZFYVE28	0.635007	8.27175	8.66531	1.79631e-05	0.00156388	3.47991
ID25795	A_23_P64873	NM_001920	DCN	-0.65716	9.72234	-8.66503	1.79676e-05	0.00156388	3.47965
ID61655	A_24_P72064	NM_000163	GHR	1.20941	9.59172	8.66215	1.80133e-05	0.00156388	3.47707
ID39422	A_23_P90172	NM_014330	PPP1R15A	-0.596614	9.72065	-8.6613	1.80267e-05	0.00156388	3.47631
ID46837	A_33_P3246927	ENST00000373377	ENST00000373377	0.753707	6.46738	8.65997	1.8048e-05	0.00156388	3.47511
ID37282	A_32_P199429	ENST00000400546	NCAM2	0.831106	8.35208	8.64919	1.82204e-05	0.00157353	3.46544
ID50604	A_19_P00812924	lincRNA:chr11:121895965-121904065_R	lincRNA:chr11:121895965-121904065_R	0.52759	9.26133	8.64822	1.82361e-05	0.00157353	3.46456
ID12035	A_32_P42964	NM_001145712	LOC389493	-0.533246	11.2681	-8.64578	1.82754e-05	0.0015736	3.46237
ID36310	A_19_P00802758	lincRNA:chr11:34718449-34894824_F	lincRNA:chr11:34718449-34894824_F	-0.922115	7.05546	-8.64102	1.83525e-05	0.00157693	3.45808
ID27631	A_24_P408603	NM_171998	RAB39B	-0.52229	11.6448	-8.63689	1.84196e-05	0.00157938	3.45437
ID44430	A_32_P505133	NM_178830	C19orf47	-0.57296	9.85782	-8.63106	1.85148e-05	0.00158037	3.44912
ID9400	A_24_P85317	NM_001042572	CHD2	-0.643668	8.82151	-8.62888	1.85505e-05	0.00158037	3.44716
ID62869	A_23_P52727	NM_182964	NAV2	0.401312	13.46	8.62673	1.85858e-05	0.00158037	3.44522
ID62164	A_33_P3245178	NM_032621	BEX2	-0.852131	9.56801	-8.62634	1.85923e-05	0.00158037	3.44487
ID28724	A_23_P50591	NM_004823	KCNK6	0.804465	7.10951	8.62442	1.86239e-05	0.00158037	3.44314
ID9960	A_33_P3404014	NM_001013646	C20orf107	-1.12243	8.89084	-8.61775	1.87341e-05	0.00158644	3.43713
ID11856	A_23_P16523	NM_004864	GDF15	-1.12883	12.5987	-8.61464	1.87858e-05	0.00158754	3.43432
ID9805	A_23_P111604	NM_152745	NXPH1	-1.06718	10.5225	-8.60826	1.88923e-05	0.00158955	3.42856
ID31099	A_23_P65217	NM_014305	TGDS	-0.558839	10.7814	-8.60755	1.89042e-05	0.00158955	3.42792
ID50839	A_24_P154948	NM_002047	GARS	-0.530519	14.3598	-8.60555	1.89378e-05	0.00158955	3.42611
ID22662	A_24_P88696	NM_003469	SCG2	-0.598808	12.7725	-8.59801	1.9065e-05	0.00158955	3.4193
ID6508	A_23_P117662	NM_002112	HDC	-1.50924	9.26277	-8.59762	1.90716e-05	0.00158955	3.41895
ID7564	A_23_P113161	NM_030806	C1orf21	0.583022	12.3772	8.59638	1.90925e-05	0.00158955	3.41783
ID10143	A_23_P10081	NM_182896	ARL13B	-0.483574	8.74588	-8.59525	1.91116e-05	0.00158955	3.41681
ID41477	A_23_P8913	NM_000067	CA2	-0.565342	9.42764	-8.59132	1.91785e-05	0.00158955	3.41325
ID19675	A_23_P121545	NM_201591	GPM6A	0.555102	14.6592	8.59025	1.91967e-05	0.00158955	3.41228
ID20883	A_23_P155514	NM_001622	AHSG	-1.31306	6.9587	-8.59021	1.91975e-05	0.00158955	3.41224
ID33705	A_23_P16523	NM_004864	GDF15	-1.09061	12.6155	-8.58514	1.92841e-05	0.00159146	3.40766
ID25298	A_23_P253464	NM_139076	FAM175A	0.566791	8.94625	8.5816	1.93447e-05	0.00159146	3.40446
ID62255	A_23_P108564	NM_020981	B3GALT1	0.860891	8.58486	8.58121	1.93515e-05	0.00159146	3.4041
ID30958	A_23_P121545	NM_201591	GPM6A	0.58894	14.6759	8.57698	1.94244e-05	0.00159146	3.40027
ID49119	A_23_P354027	NM_001002914	KCTD11	-0.678876	10.6703	-8.57474	1.94632e-05	0.00159146	3.39824
ID27730	A_33_P3372727	NM_003966	SEMA5A	0.534335	14.4143	8.57425	1.94717e-05	0.00159146	3.39779
ID57031	A_23_P113161	NM_030806	C1orf21	0.554171	12.4087	8.57306	1.94923e-05	0.00159146	3.39671
ID49553	A_23_P304279	NM_000080	CHRNE	0.689988	8.37472	8.56618	1.96119e-05	0.00159687	3.39048
ID46939	A_19_P00320063	lincRNA:chr3:106830741-106959366_R	lincRNA:chr3:106830741-106959366_R	-0.642922	6.68327	-8.56477	1.96365e-05	0.00159687	3.38921
ID35441	A_23_P64121	NM_012194	C11orf41	0.569218	10.3095	8.55769	1.97608e-05	0.00160379	3.38277
ID57387	A_23_P34835	NM_005572	LMNA	0.699495	15.6034	8.54475	1.999e-05	0.00161426	3.37102
ID58225	A_23_P131348	NM_025264	THUMPD2	-0.929221	11.9877	-8.53716	2.01257e-05	0.00161426	3.36412
ID40474	A_23_P103011	NM_004914	RAB36	-0.774829	12.3583	-8.5365	2.01376e-05	0.00161426	3.36352
ID46487	A_23_P121545	NM_201591	GPM6A	0.58336	14.6682	8.53477	2.01687e-05	0.00161426	3.36195
ID35285	A_23_P116512	NM_024841	PRR5L	-0.740544	8.61107	-8.53468	2.01705e-05	0.00161426	3.36186
ID5917	A_23_P117662	NM_002112	HDC	-1.50063	9.20211	-8.5313	2.02313e-05	0.00161426	3.35879
ID2523	A_23_P94230	NM_015364	LY96	-0.826353	6.61367	-8.53099	2.0237e-05	0.00161426	3.3585
ID58081	A_19_P00315627	lincRNA:chr9:2493073-2521995_R	lincRNA:chr9:2493073-2521995_R	-0.676361	8.80522	-8.53095	2.02377e-05	0.00161426	3.35846
ID47409	A_24_P192988	NM_152723	CCDC89	-0.685597	6.13961	-8.53059	2.02442e-05	0.00161426	3.35814
ID15192	A_23_P115064	NM_001878	CRABP2	-0.524085	9.8833	-8.52163	2.04069e-05	0.00162407	3.34997
ID10360	A_23_P339098	NM_017515	SLC35F2	0.45599	11.8857	8.51586	2.05125e-05	0.00162931	3.34471
ID20866	A_19_P00316340	lincRNA:chr7:130600800-130606702_F	lincRNA:chr7:130600800-130606702_F	-1.13034	8.20573	-8.51243	2.05754e-05	0.00163115	3.34159
ID7502	A_23_P253446	NM_002045	GAP43	0.601672	13.1665	8.5092	2.06351e-05	0.00163272	3.33864
ID18289	A_33_P3382835	NM_025081	NYNRIN	0.524545	6.36808	8.50399	2.07315e-05	0.00163719	3.33388
ID40626	A_23_P151805	NM_006329	FBLN5	1.30768	8.02112	8.5012	2.07834e-05	0.00163813	3.33133
ID16919	A_23_P23221	NM_001924	GADD45A	-0.629793	15.1838	-8.49727	2.08567e-05	0.00164075	3.32774
ID33845	A_32_P169114	NM_001134407	GRIN2A	1.09151	7.34039	8.49307	2.09352e-05	0.00164377	3.32391
ID9891	A_23_P127948	NM_001124	ADM	-0.491072	9.5058	-8.4909	2.09761e-05	0.00164384	3.32192
ID5470	A_33_P3347193	NM_182546	VSTM2A	-0.660892	9.4346	-8.48712	2.10473e-05	0.00164627	3.31846
ID50458	A_23_P117782	NM_018357	LARP6	-0.409642	13.5139	-8.4801	2.11802e-05	0.00165296	3.31204
ID16695	A_23_P109286	NM_000830	GRIK1	0.680475	11.1236	8.47722	2.1235e-05	0.00165296	3.3094
ID16229	A_33_P3418025	NM_001334	CTSO	0.559612	11.4467	8.47378	2.13008e-05	0.00165296	3.30624
ID28103	A_23_P121545	NM_201591	GPM6A	0.570609	14.6924	8.47145	2.13453e-05	0.00165296	3.30411
ID27087	A_24_P544882	NM_003144	SSR1	0.649947	11.2973	8.47036	2.13662e-05	0.00165296	3.30311
ID4372	A_19_P00319426	lincRNA:chr19:56785872-56826228_R	lincRNA:chr19:56785872-56826228_R	-0.453345	8.04695	-8.46991	2.13748e-05	0.00165296	3.3027
ID27809	A_23_P123265	NM_015411	SUMF2	0.380922	11.477	8.46565	2.14567e-05	0.00165617	3.2988
ID23829	A_33_P3237674	ENST00000458619	ENST00000458619	-0.823359	10.2913	-8.45931	2.15794e-05	0.00166251	3.29298
ID50685	A_33_P3311403	NM_001100163	MRVI1	-0.540989	12.4078	-8.45088	2.17438e-05	0.00167203	3.28524
ID7011	A_23_P500464	NM_001844	COL2A1	2.12154	9.96325	8.44628	2.18339e-05	0.00167373	3.28101
ID9347	A_24_P334640	NM_133367	PAQR8	0.415376	8.54655	8.44522	2.18547e-05	0.00167373	3.28004
ID50488	A_24_P102880	NM_020443	NAV1	0.552627	10.5715	8.44351	2.18884e-05	0.00167373	3.27847
ID20436	A_23_P104996	NM_004183	BEST1	-1.22387	5.33932	-8.4414	2.19302e-05	0.0016738	3.27653
ID39879	A_33_P3222744	NM_015852	ZNF117	0.461106	10.7446	8.43457	2.20654e-05	0.00168099	3.27025
ID57137	A_33_P3316394	NM_001098491	ZNF419	-0.402575	9.54257	-8.42637	2.22293e-05	0.00169033	3.26269
ID58579	A_23_P117662	NM_002112	HDC	-1.52147	9.23169	-8.41991	2.23591e-05	0.00169706	3.25675
ID24487	A_24_P396231	NM_002294	LAMP2	0.624689	11.1398	8.41405	2.24778e-05	0.00170094	3.25134
ID41936	A_23_P74299	NM_000674	ADORA1	0.683574	10.2105	8.41328	2.24933e-05	0.00170094	3.25063
ID58797	A_23_P40611	NM_000355	TCN2	-0.595994	8.66502	-8.40985	2.25631e-05	0.00170308	3.24747
ID50364	A_23_P414964	NM_173548	ZNF584	-0.518135	12.4813	-8.40444	2.26738e-05	0.00170665	3.24247
ID5811	A_23_P1102	NM_001100	ACTA1	-0.397076	8.32066	-8.40347	2.26938e-05	0.00170665	3.24157
ID31662	A_33_P3422466	NM_173855	MORN3	-0.596155	7.56044	-8.40037	2.27573e-05	0.0017083	3.23872
ID18410	A_23_P101093	NM_016429	COPZ2	-1.08727	7.12761	-8.39297	2.29103e-05	0.00171664	3.23188
ID8410	A_23_P116512	NM_024841	PRR5L	-0.758238	8.69489	-8.37329	2.33222e-05	0.00174431	3.21367
ID45217	A_23_P168828	NM_005655	KLF10	-0.780407	11.7612	-8.37024	2.33869e-05	0.00174547	3.21084
ID20779	A_23_P113161	NM_030806	C1orf21	0.558763	12.4216	8.36836	2.34268e-05	0.00174547	3.20909
ID29917	A_23_P210690	NM_021158	TRIB3	-0.80674	16.3879	-8.36411	2.35174e-05	0.00174547	3.20515
ID56043	A_23_P155487	NM_006841	SLC38A3	0.671828	11.1596	8.3623	2.35559e-05	0.00174547	3.20348
ID10055	A_23_P104996	NM_004183	BEST1	-1.11238	5.43519	-8.3606	2.35923e-05	0.00174547	3.2019
ID13559	A_33_P3308497	NR_026592	BMS1P4	-0.603383	8.61035	-8.35758	2.36572e-05	0.00174547	3.1991
ID26405	A_23_P161624	NM_005438	FOSL1	-0.620978	9.16699	-8.35363	2.3742e-05	0.00174547	3.19544
ID27109	A_23_P115573	NM_198149	SHISA4	0.428841	16.0947	8.35097	2.37996e-05	0.00174547	3.19296
ID34106	A_33_P3390823	A_33_P3390823	A_33_P3390823	0.567463	10.4121	8.35063	2.3807e-05	0.00174547	3.19264
ID20160	A_23_P429449	NM_033119	NKD1	0.845067	9.29789	8.34941	2.38333e-05	0.00174547	3.19151
ID17337	A_33_P3248654	NM_006513	SARS	-0.430878	15.9446	-8.34917	2.38384e-05	0.00174547	3.1913
ID20094	A_23_P71513	NM_015137	EFR3A	0.464619	12.2778	8.34864	2.385e-05	0.00174547	3.1908
ID15847	A_24_P363278	NM_005906	MAK	-1.11577	8.50794	-8.34674	2.38913e-05	0.00174547	3.18903
ID23226	A_24_P880043	NM_032373	PCGF5	0.548514	12.2316	8.34261	2.39811e-05	0.00174892	3.18519
ID56691	A_23_P117782	NM_018357	LARP6	-0.413629	13.5222	-8.33579	2.41303e-05	0.00175585	3.17886
ID26600	A_23_P50710	NM_001082	CYP4F2	-0.750311	8.35522	-8.33393	2.41713e-05	0.00175585	3.17712
ID25629	A_33_P3319161	NM_181425	FXN	-0.442609	12.4348	-8.33241	2.42047e-05	0.00175585	3.17571
ID36192	A_32_P229618	NM_001364	DLG2	0.723653	9.39843	8.32799	2.43023e-05	0.00175982	3.17159
ID3521	A_33_P3346057	NR_026556	ANKRD26P1	-0.909881	6.58067	-8.32391	2.43928e-05	0.00176077	3.16779
ID57622	A_24_P133253	NM_000899	KITLG	-1.15892	12.5264	-8.32352	2.44015e-05	0.00176077	3.16743
ID37777	A_23_P35617	NM_016341	PLCE1	0.452846	12.1205	8.31865	2.451e-05	0.0017655	3.16289
ID49951	A_33_P3228305	NM_015071	ARHGAP26	-0.567479	9.78487	-8.30591	2.47964e-05	0.00178176	3.15101
ID18243	A_23_P163361	NM_000326	RLBP1	0.693835	13.1481	8.30475	2.48227e-05	0.00178176	3.14993
ID21777	A_24_P896205	XM_944447	LOC645722	-0.467409	12.8593	-8.30224	2.48796e-05	0.00178272	3.14759
ID53533	A_23_P20443	NM_021020	LZTS1	0.7808	12.2593	8.29177	2.51185e-05	0.00179036	3.13781
ID24639	A_33_P3338121	NM_001017402	LAMB3	0.593005	11.4786	8.29158	2.51231e-05	0.00179036	3.13762
ID57449	A_23_P146233	NM_000237	LPL	-0.58941	10.9264	-8.29067	2.51439e-05	0.00179036	3.13677
ID44257	A_23_P113161	NM_030806	C1orf21	0.535813	12.3858	8.28993	2.5161e-05	0.00179036	3.13608
ID3994	A_33_P3351207	NR_015363	MGC21881	-0.432404	13.8376	-8.28187	2.53469e-05	0.00179908	3.12855
ID19535	A_23_P70968	NM_006896	HOXA7	-0.365402	9.00063	-8.28082	2.53713e-05	0.00179908	3.12757
ID55878	A_23_P65262	NM_033111	N4BP2L2	-0.574476	9.93771	-8.27468	2.55142e-05	0.00180609	3.12182
ID49306	A_23_P207319	NM_003954	MAP3K14	-0.632643	11.9297	-8.27001	2.56237e-05	0.00180752	3.11744
ID19705	A_33_P3404448	NM_152551	SNRNP48	-0.371142	11.0832	-8.26975	2.56298e-05	0.00180752	3.11719
ID27390	A_23_P101013	NM_007267	TMC6	-0.492143	6.31034	-8.26817	2.56668e-05	0.00180752	3.11572
ID1599	A_23_P127495	NM_003986	BBOX1	0.853762	13.2973	8.26323	2.57833e-05	0.00181261	3.11108
ID10945	A_33_P3281283	NM_005226	S1PR3	0.565761	11.9793	8.25971	2.58667e-05	0.00181263	3.10778
ID3963	A_24_P269814	NM_001001974	PLEKHA1	0.453295	12.2469	8.25948	2.5872e-05	0.00181263	3.10757
ID16336	A_33_P3330498	ENST00000409134	ALDH7A1	0.437049	9.70349	8.24708	2.61679e-05	0.00181691	3.09593
ID12477	A_23_P99063	NM_002345	LUM	-1.24485	5.62612	-8.24633	2.61859e-05	0.00181691	3.09522
ID34178	A_23_P101093	NM_016429	COPZ2	-0.823848	7.18888	-8.24576	2.61998e-05	0.00181691	3.09468
ID44358	A_33_P3357332	ENST00000412934	ENST00000412934	-0.834021	8.67632	-8.24242	2.62802e-05	0.00181691	3.09154
ID33196	A_19_P00800243	lincRNA:chr2:183773530-183787455_R	lincRNA:chr2:183773530-183787455_R	0.943853	8.12717	8.24234	2.62821e-05	0.00181691	3.09147
ID30873	A_23_P326319	NM_033201	C16orf45	0.419074	12.8081	8.241	2.63144e-05	0.00181691	3.09021
ID3653	A_33_P3419998	NM_001039960	SLC4A8	-0.566328	9.73594	-8.24073	2.6321e-05	0.00181691	3.08996
ID20443	A_23_P69242	NM_182760	SUMF1	0.580023	13.5293	8.24067	2.63223e-05	0.00181691	3.08991
ID43942	A_32_P66881	NM_138554	TLR4	-0.476838	8.00788	-8.24027	2.6332e-05	0.00181691	3.08953
ID52981	A_33_P3254811	NM_001025266	C3orf70	0.391627	10.7857	8.23798	2.63875e-05	0.00181768	3.08737
ID32188	A_23_P425066	NM_000496	CRYBB2	-0.458125	12.0779	-8.23133	2.65493e-05	0.00182512	3.08112
ID27156	A_32_P100439	NM_152793	C7orf41	0.379735	13.449	8.22989	2.65845e-05	0.00182512	3.07976
ID27844	A_24_P82032	NM_020663	RHOJ	-0.447553	11.7093	-8.22682	2.66597e-05	0.00182561	3.07687
ID59320	A_23_P117662	NM_002112	HDC	-1.52688	9.21905	-8.22595	2.66809e-05	0.00182561	3.07606
ID41819	A_23_P111604	NM_152745	NXPH1	-1.11253	10.4316	-8.2174	2.68917e-05	0.00183697	3.068
ID27782	A_19_P00811072	lincRNA:chr7:45019225-45026725_F	lincRNA:chr7:45019225-45026725_F	-0.457302	7.92009	-8.21321	2.69955e-05	0.00183962	3.06405
ID31356	A_24_P73730	NM_014157	CCDC113	-0.880136	7.76163	-8.21222	2.70203e-05	0.00183962	3.06311
ID52140	A_23_P117782	NM_018357	LARP6	-0.404458	13.4822	-8.20792	2.71275e-05	0.00184296	3.05906
ID56659	A_23_P35617	NM_016341	PLCE1	0.418884	12.107	8.20665	2.71593e-05	0.00184296	3.05786
ID36878	A_24_P324520	NM_001018025	MTCP1	-0.593784	8.54249	-8.20214	2.72723e-05	0.00184325	3.0536
ID24724	A_23_P433016	NM_001996	FBLN1	0.50829	8.35955	8.20136	2.72919e-05	0.00184325	3.05287
ID28940	A_23_P61633	NM_005781	TNK2	0.603767	15.1373	8.2011	2.72985e-05	0.00184325	3.05262
ID29388	A_23_P118633	NM_022827	SPATA20	-0.538691	10.8487	-8.19872	2.73586e-05	0.00184427	3.05037
ID60236	A_33_P3338733	NM_198159	MITF	0.410531	9.39467	8.19614	2.74237e-05	0.00184563	3.04794
ID3829	A_23_P429950	NM_000216	KAL1	0.612277	9.85205	8.1931	2.75007e-05	0.00184777	3.04506
ID15562	A_33_P3358731	NM_006200	PCSK5	0.520165	11.2743	8.18439	2.77226e-05	0.00185285	3.03683
ID17795	A_33_P3223660	NR_023389	C9orf130	-0.387923	11.7884	-8.18196	2.7785e-05	0.00185285	3.03453
ID35033	A_23_P90333	NM_001033719	ZNF404	0.452668	10.3049	8.18189	2.77867e-05	0.00185285	3.03446
ID18413	A_23_P217088	NM_000476	AK1	-0.463428	13.0806	-8.17905	2.78598e-05	0.00185285	3.03177
ID14362	A_23_P50081	NM_014214	IMPA2	0.564901	12.8118	8.17871	2.78686e-05	0.00185285	3.03145
ID15456	A_23_P500464	NM_001844	COL2A1	2.10835	9.9619	8.17804	2.78857e-05	0.00185285	3.03082
ID44888	A_32_P143000	NM_015307	FAM189A1	0.658339	11.2852	8.17777	2.78926e-05	0.00185285	3.03057
ID29262	A_33_P3295233	AK095633	LOC284577	-0.502274	8.10931	-8.17421	2.79845e-05	0.00185594	3.0272
ID9513	A_24_P264664	NM_001271	CHD2	-0.455807	13.2176	-8.17233	2.80333e-05	0.00185618	3.02541
ID22003	A_23_P396858	NM_031866	FZD8	0.791085	11.6689	8.16567	2.82065e-05	0.0018603	3.0191
ID6389	A_23_P69497	NM_003278	CLEC3B	-0.475082	8.89724	-8.16567	2.82066e-05	0.0018603	3.0191
ID2954	A_33_P3382147	A_33_P3382147	A_33_P3382147	0.827851	10.5981	8.16447	2.82379e-05	0.0018603	3.01796
ID62229	A_23_P89310	NM_014964	EPN2	0.577748	15.1634	8.16033	2.83461e-05	0.0018603	3.01404
ID48284	A_23_P113161	NM_030806	C1orf21	0.567403	12.4057	8.15977	2.8361e-05	0.0018603	3.01351
ID17800	A_23_P209288	NM_003590	CUL3	0.469934	8.87394	8.15951	2.83679e-05	0.0018603	3.01326
ID7492	A_23_P113161	NM_030806	C1orf21	0.573837	12.4121	8.1561	2.84574e-05	0.00186076	3.01003
ID16904	A_33_P3308949	NM_001918	DBT	0.43884	12.1777	8.15579	2.84657e-05	0.00186076	3.00973
ID48983	A_33_P3284883	NM_024761	MOBKL2B	-0.507145	9.26713	-8.14807	2.86698e-05	0.00187112	3.00241
ID47823	A_23_P30024	NM_003998	NFKB1	-0.410078	11.4257	-8.14295	2.88062e-05	0.00187703	2.99754
ID6728	A_23_P31414	NM_002553	ORC5L	-0.440443	14.1026	-8.13606	2.89909e-05	0.00188571	2.99099
ID3416	A_23_P210690	NM_021158	TRIB3	-0.850505	16.4129	-8.13444	2.90345e-05	0.00188571	2.98945
ID20830	A_23_P211631	NM_006486	FBLN1	1.04583	7.37156	8.13254	2.90858e-05	0.00188571	2.98764
ID24508	A_23_P111604	NM_152745	NXPH1	-1.05175	10.5417	-8.13115	2.91235e-05	0.00188571	2.98631
ID28626	A_23_P61633	NM_005781	TNK2	0.61334	15.1346	8.11948	2.94407e-05	0.00190041	2.97521
ID45530	A_33_P3253807	NM_001806	CEBPG	-0.464888	14.8811	-8.11714	2.95049e-05	0.00190041	2.97297
ID14369	A_33_P3382118	A_33_P3382118	A_33_P3382118	-0.421282	11.7587	-8.11569	2.95446e-05	0.00190041	2.9716
ID61831	A_23_P30024	NM_003998	NFKB1	-0.435076	11.4029	-8.11567	2.95453e-05	0.00190041	2.97157
ID54219	A_23_P19369	NM_017640	LRRC16A	-0.633055	8.43034	-8.11432	2.95823e-05	0.00190041	2.97029
ID35178	A_23_P10374	NM_014925	R3HDM2	0.37874	12.7616	8.11014	2.96976e-05	0.00190483	2.9663
ID47985	A_24_P506977	NR_003697	C7orf40	-0.382431	14.8621	-8.10755	2.97692e-05	0.00190644	2.96383
ID14253	A_24_P125283	NM_001015053	HDAC5	0.504461	12.0491	8.10144	2.9939e-05	0.00191181	2.958
ID14046	A_23_P115261	NM_000029	AGT	0.855858	14.7126	8.10117	2.99464e-05	0.00191181	2.95774
ID12508	A_23_P315836	NM_017451	BAIAP2	-0.501369	10.6696	-8.09801	3.00348e-05	0.00191448	2.95472
ID31896	A_23_P110345	NM_012110	CHIC2	-0.611306	11.5502	-8.08804	3.0315e-05	0.00192934	2.94519
ID6588	A_23_P107612	NM_004163	RAB27B	0.454494	8.33884	8.08525	3.03941e-05	0.00193137	2.94252
ID976	A_33_P3302613	ENST00000402420	ENST00000402420	-0.669842	8.61756	-8.08124	3.05079e-05	0.00193448	2.93869
ID34721	A_23_P257003	NM_006200	PCSK5	0.487601	14.525	8.0802	3.05374e-05	0.00193448	2.9377
ID50933	A_23_P379550	NM_003680	YARS	-0.586699	13.2413	-8.07375	3.07219e-05	0.00193692	2.93152
ID36430	A_33_P3263432	NM_003637	ITGA10	0.706673	11.4627	8.07283	3.07482e-05	0.00193692	2.93064
ID31197	A_32_P58407	ENST00000369697	KCND3	0.365129	12.9144	8.07282	3.07486e-05	0.00193692	2.93063
ID40030	A_24_P336551	NM_199173	BGLAP	0.50912	9.82228	8.06931	3.08496e-05	0.00193692	2.92726
ID19609	A_23_P10995	NM_014483	RBMS3	0.587998	6.91564	8.06751	3.09014e-05	0.00193692	2.92554
ID10626	A_23_P314101	NM_019601	SUSD2	0.652055	6.9518	8.06448	3.0989e-05	0.00193692	2.92264
ID55328	A_23_P63026	NM_006499	LGALS8	-0.49483	9.62487	-8.06436	3.09924e-05	0.00193692	2.92252
ID18358	A_32_P49844	NM_012249	RHOQ	0.371287	14.2912	8.06422	3.09964e-05	0.00193692	2.92239
ID61772	A_23_P368145	NM_152281	GORAB	-0.485084	11.0711	-8.06405	3.10013e-05	0.00193692	2.92223
ID48217	A_33_P3464555	NR_027322	LOC283070	0.365742	12.2634	8.05678	3.12129e-05	0.00194717	2.91525
ID28209	A_23_P105144	NM_020974	SCUBE2	0.589649	8.5578	8.04942	3.14285e-05	0.00195683	2.90819
ID46166	A_23_P33868	NM_005296	LPAR4	0.569654	10.1459	8.04824	3.14632e-05	0.00195683	2.90706
ID45251	A_19_P00806539	lincRNA:chr1:59259962-59341212_F	lincRNA:chr1:59259962-59341212_F	-0.480971	8.0488	-8.04419	3.15827e-05	0.0019588	2.90317
ID2339	A_32_P34844	NM_199355	ADAMTS18	1.12573	7.9083	8.04393	3.15905e-05	0.0019588	2.90291
ID3549	A_23_P115261	NM_000029	AGT	0.858919	14.6924	8.04059	3.16893e-05	0.00196196	2.89971
ID21028	A_24_P402690	NM_030926	ITM2C	0.561261	15.3364	8.03312	3.19118e-05	0.00196752	2.89252
ID38005	A_33_P3412945	NM_003016	SFRS2	-0.467911	14.0135	-8.03281	3.19212e-05	0.00196752	2.89222
ID33775	A_33_P3531204	NM_001135816	PCOTH	-0.564342	10.3023	-8.03221	3.19392e-05	0.00196752	2.89165
ID39154	A_23_P356004	NM_013434	KCNIP3	0.425265	11.7694	8.03114	3.19712e-05	0.00196752	2.89062
ID31365	A_23_P376870	NM_174891	C14orf79	-0.597899	9.96549	-8.02886	3.20395e-05	0.00196877	2.88843
ID6619	A_23_P10374	NM_014925	R3HDM2	0.374516	12.7697	8.02524	3.21484e-05	0.00197251	2.88494
ID11124	A_23_P110345	NM_012110	CHIC2	-0.630767	11.4739	-8.01949	3.23223e-05	0.00197561	2.8794
ID62286	A_33_P3382924	NM_003118	SPARC	0.43694	15.2272	8.01949	3.23225e-05	0.00197561	2.8794
ID28034	A_33_P3380126	NM_173855	MORN3	-0.961235	6.24088	-8.01809	3.2365e-05	0.00197561	2.87805
ID62539	A_23_P82503	NM_001040152	PEG10	0.607048	15.7063	8.01721	3.23918e-05	0.00197561	2.8772
ID2990	A_33_P3245218	NM_001122679	ODZ2	-0.793735	10.9463	-8.00969	3.26212e-05	0.00198664	2.86996
ID3190	A_23_P319859	NM_005244	EYA2	0.378922	13.8029	8.00727	3.26955e-05	0.00198822	2.86762
ID58954	A_32_P902988	NM_002379	MATN1	-0.476405	6.72353	-7.99352	3.31209e-05	0.0020111	2.85434
ID33175	A_33_P3348559	XM_001723429	LOC100132051	-0.972896	8.82833	-7.98981	3.32369e-05	0.00201356	2.85075
ID62769	A_23_P30024	NM_003998	NFKB1	-0.388864	11.4301	-7.98908	3.32596e-05	0.00201356	2.85005
ID18255	A_24_P307827	NM_001080435	WHAMM	-0.439538	12.1943	-7.9848	3.33941e-05	0.00201872	2.84591
ID41426	A_23_P257803	NM_013391	DMGDH	-1.52676	7.03157	-7.98044	3.35314e-05	0.00202403	2.84169
ID30634	A_23_P422933	NM_020809	ARHGAP20	-0.941452	12.0069	-7.97884	3.35821e-05	0.00202411	2.84014
ID4894	A_24_P371425	NM_032166	ATRIP	-0.42717	11.3115	-7.97604	3.36708e-05	0.00202648	2.83743
ID54888	A_33_P3372257	NM_004272	HOMER1	-0.551117	11.2364	-7.97243	3.37855e-05	0.0020304	2.83394
ID36586	A_23_P126278	NM_003465	CHIT1	-0.921721	5.75983	-7.96781	3.39329e-05	0.00203627	2.82947
ID31393	A_33_P3807593	AK093652	LOC286437	0.545887	12.5224	7.96178	3.41265e-05	0.0020393	2.82362
ID37918	A_33_P3311285	NM_170707	LMNA	-0.569707	14.3562	-7.96064	3.41633e-05	0.0020393	2.82251
ID51936	A_23_P105862	NM_023037	FRY	-0.405842	10.2358	-7.95931	3.42062e-05	0.0020393	2.82123
ID13928	A_23_P122937	NM_014800	ELMO1	1.58656	8.65391	7.95849	3.42327e-05	0.0020393	2.82043
ID13395	A_33_P3350493	NM_207409	C6orf126	-0.955031	8.68901	-7.95755	3.42631e-05	0.0020393	2.81952
ID13488	A_32_P128209	NR_026936	C5orf27	-0.778098	8.50688	-7.95697	3.4282e-05	0.0020393	2.81895
ID8215	A_33_P3371954	NM_052868	IGSF8	0.391215	9.66974	7.95357	3.43924e-05	0.0020396	2.81565
ID48244	A_23_P73150	NM_031421	TTC25	-0.567917	11.2508	-7.9471	3.46032e-05	0.0020396	2.80937
ID3544	A_23_P4353	NM_015626	WSB1	0.377049	13.678	7.94615	3.46343e-05	0.0020396	2.80845
ID18754	A_32_P228268	NM_207437	DNAH10	-1.15871	6.6525	-7.94599	3.46396e-05	0.0020396	2.80829
ID56440	A_24_P405205	NM_001001396	ATP2B4	0.456507	13.1996	7.94561	3.46518e-05	0.0020396	2.80793
ID8549	A_33_P3259662	NM_003435	ZNF134	-0.374497	9.98398	-7.94487	3.46761e-05	0.0020396	2.80721
ID53084	A_23_P354387	NM_013451	MYOF	-0.907017	7.78862	-7.94365	3.4716e-05	0.0020396	2.80602
ID16002	A_32_P28223	AF074986	AF074986	-0.444412	10.1892	-7.94346	3.47223e-05	0.0020396	2.80584
ID6465	A_33_P3390057	NM_014220	TM4SF1	0.733846	14.1118	7.94172	3.47795e-05	0.0020396	2.80415
ID59232	A_23_P111604	NM_152745	NXPH1	-1.08412	10.5121	-7.94119	3.4797e-05	0.0020396	2.80363
ID477	A_23_P163467	NM_207380	C15orf52	-0.495474	12.2465	-7.93928	3.48601e-05	0.0020396	2.80177
ID27740	A_32_P6015	NM_005515	MNX1	0.857748	9.18738	7.93714	3.49307e-05	0.0020396	2.79969
ID12274	A_33_P3420442	NM_001039803	CCRK	-0.535587	11.3709	-7.93704	3.49339e-05	0.0020396	2.7996
ID35090	A_23_P110167	NM_002413	MGST2	-0.733409	9.18298	-7.929	3.52007e-05	0.00205226	2.79178
ID26470	A_23_P132763	NM_016206	VGLL3	0.954507	13.6829	7.92638	3.52884e-05	0.0020543	2.78922
ID58046	A_23_P117782	NM_018357	LARP6	-0.420712	13.4901	-7.92496	3.53359e-05	0.0020543	2.78784
ID33776	A_32_P166693	NM_020733	HEG1	0.600058	13.9223	7.92234	3.54237e-05	0.00205648	2.78529
ID24779	A_23_P74162	NM_018134	IQCC	-0.539967	10.4776	-7.9192	3.55292e-05	0.00205969	2.78223
ID45738	A_24_P210569	NM_013243	SCG3	-0.507713	9.27689	-7.91739	3.55901e-05	0.0020603	2.78047
ID19896	A_24_P137522	NM_019050	USP53	0.662855	7.59282	7.91399	3.57051e-05	0.0020632	2.77715
ID43748	A_23_P31602	NM_003910	BUD31	-0.36378	15.6672	-7.91294	3.57407e-05	0.0020632	2.77613
ID49370	A_23_P111311	NM_144497	AKAP12	-0.577956	8.83673	-7.90357	3.60598e-05	0.00207869	2.76699
ID47548	A_23_P123265	NM_015411	SUMF2	0.380556	11.4253	7.89986	3.61871e-05	0.00208309	2.76337
ID38277	A_23_P111604	NM_152745	NXPH1	-1.05218	10.5442	-7.89271	3.64336e-05	0.00209435	2.75639
ID27888	A_33_P3357818	NM_000864	HTR1D	-1.14548	5.78536	-7.88564	3.66796e-05	0.00210553	2.74947
ID53072	A_23_P110345	NM_012110	CHIC2	-0.632995	11.5388	-7.88176	3.68152e-05	0.00211036	2.74567
ID14285	A_33_P3219785	NM_023016	ANKRD57	0.555675	12.4286	7.87848	3.69303e-05	0.00211273	2.74246
ID5778	A_24_P317907	NM_001034954	SORBS1	-0.593357	9.65646	-7.87661	3.6996e-05	0.00211273	2.74064
ID52231	A_23_P117782	NM_018357	LARP6	-0.413469	13.5263	-7.87454	3.7069e-05	0.00211273	2.73861
ID51919	A_19_P00318746	lincRNA:chr6:32862495-32869036_F	lincRNA:chr6:32862495-32869036_F	-0.525648	9.99094	-7.8727	3.7134e-05	0.00211273	2.73681
ID16812	A_23_P117782	NM_018357	LARP6	-0.404831	13.5326	-7.87084	3.71997e-05	0.00211273	2.73499
ID60376	A_19_P00326763	lincRNA:chr3:112308735-112318605_R	lincRNA:chr3:112308735-112318605_R	0.477087	13.1491	7.87064	3.7207e-05	0.00211273	2.73479
ID47897	A_23_P113161	NM_030806	C1orf21	0.548596	12.3719	7.8698	3.72366e-05	0.00211273	2.73397
ID51395	A_23_P379550	NM_003680	YARS	-0.55705	13.2564	-7.86889	3.7269e-05	0.00211273	2.73307
ID10228	A_24_P125283	NM_001015053	HDAC5	0.474363	12.076	7.86739	3.73222e-05	0.00211283	2.73161
ID15369	A_33_P3390057	NM_014220	TM4SF1	0.719714	14.1295	7.86301	3.74786e-05	0.00211485	2.72731
ID61371	A_23_P321473	NM_152660	FAM76A	-0.422559	9.87329	-7.86252	3.7496e-05	0.00211485	2.72683
ID5253	A_33_P3362886	XM_001725052	LOC100133487	-0.503074	11.195	-7.86109	3.75472e-05	0.00211485	2.72543
ID9138	A_33_P3251703	NM_001311	CRIP1	-0.36573	11.2277	-7.85647	3.77129e-05	0.00211485	2.72089
ID49669	A_19_P00319650	lincRNA:chr11:130714094-130732005_R	lincRNA:chr11:130714094-130732005_R	-1.18131	6.14699	-7.85468	3.77774e-05	0.00211485	2.71914
ID7797	A_33_P3360728	NM_000713	BLVRB	-0.452428	13.5672	-7.85399	3.78023e-05	0.00211485	2.71846
ID24282	A_23_P38041	NM_016256	NAGPA	0.524803	12.0787	7.85333	3.78261e-05	0.00211485	2.71781
ID20116	A_23_P64873	NM_001920	DCN	-0.678105	9.66327	-7.85255	3.78543e-05	0.00211485	2.71704
ID52681	A_23_P354387	NM_013451	MYOF	-0.778786	7.79391	-7.85204	3.78725e-05	0.00211485	2.71655
ID49971	A_23_P429950	NM_000216	KAL1	0.68031	9.80981	7.85104	3.79089e-05	0.00211485	2.71556
ID49481	A_23_P353614	NM_152765	C8orf46	-0.47372	13.3303	-7.84978	3.79545e-05	0.00211485	2.71433
ID16631	A_23_P63825	NM_002079	GOT1	-0.448067	13.3914	-7.84848	3.80016e-05	0.00211485	2.71305
ID26503	A_33_P3397323	NM_152355	ZNF441	-0.475356	12.5253	-7.84773	3.80287e-05	0.00211485	2.71232
ID58229	A_24_P313993	NM_004058	CAPS	0.582008	9.2448	7.8394	3.83326e-05	0.00212081	2.70413
ID21746	A_33_P3255274	NM_017623	CNNM3	0.46014	11.7995	7.83695	3.84224e-05	0.00212081	2.70172
ID52878	A_23_P20752	NM_001039803	CCRK	-0.521436	13.6672	-7.83663	3.8434e-05	0.00212081	2.70141
ID14330	A_23_P205428	NM_005249	FOXG1	0.417329	14.7397	7.83563	3.84709e-05	0.00212081	2.70042
ID55286	A_24_P787897	NM_022166	XYLT1	0.559029	9.39918	7.83496	3.84955e-05	0.00212081	2.69976
ID55294	A_23_P122937	NM_014800	ELMO1	1.65269	8.61127	7.83377	3.85392e-05	0.00212081	2.69859
ID2703	A_23_P348264	NM_144652	LETM2	-0.732089	7.75815	-7.83317	3.85613e-05	0.00212081	2.69801
ID52093	A_23_P101013	NM_007267	TMC6	-0.402656	6.30638	-7.83307	3.85652e-05	0.00212081	2.6979
ID30946	A_24_P299474	NM_001122679	ODZ2	-0.71732	12.6547	-7.83208	3.86015e-05	0.00212081	2.69693
ID55562	A_33_P3238815	ENST00000402883	ENST00000402883	0.69669	9.35626	7.83038	3.86644e-05	0.00212142	2.69526
ID28709	A_23_P49412	NM_024031	PRR14	-0.499858	12.2565	-7.82817	3.87461e-05	0.00212306	2.69309
ID42840	A_33_P3237110	NM_001099652	GPR137C	0.395913	11.1918	7.81777	3.91337e-05	0.00213711	2.68284
ID30967	A_33_P3214501	NM_022767	AEN	-0.828016	12.4979	-7.81771	3.9136e-05	0.00213711	2.68278
ID45578	A_23_P122937	NM_014800	ELMO1	1.56734	8.6261	7.81457	3.9254e-05	0.00213711	2.67968
ID11857	A_23_P111604	NM_152745	NXPH1	-1.10924	10.5054	-7.81439	3.92606e-05	0.00213711	2.67951
ID47861	A_23_P111604	NM_152745	NXPH1	-1.01658	10.504	-7.81432	3.92633e-05	0.00213711	2.67944
ID31008	A_19_P00802794	lincRNA:chr12:93956069-93961669_R	lincRNA:chr12:93956069-93961669_R	-0.759556	7.45879	-7.81247	3.93331e-05	0.00213807	2.67761
ID41312	A_23_P169629	NM_005412	SHMT2	-0.41672	15.6268	-7.80808	3.94989e-05	0.00214424	2.67328
ID53008	A_23_P215634	NM_001013398	IGFBP3	0.402244	9.39	7.80268	3.97038e-05	0.00215251	2.66796
ID46210	A_23_P117662	NM_002112	HDC	-1.56771	9.22209	-7.79504	3.99959e-05	0.00215927	2.66041
ID36888	A_23_P87310	NM_002315	LMO1	0.457489	8.85648	7.79499	3.99979e-05	0.00215927	2.66036
ID7530	A_23_P62298	NM_018977	NLGN3	0.41615	10.4796	7.79411	4.00315e-05	0.00215927	2.6595
ID22615	A_23_P4850	NM_145233	ZNF625	-0.475669	10.2177	-7.79391	4.00392e-05	0.00215927	2.6593
ID40705	A_23_P30024	NM_003998	NFKB1	-0.424473	11.3977	-7.78601	4.03442e-05	0.00217165	2.65148
ID24758	A_23_P153797	NM_004386	NCAN	1.26323	13.8109	7.78469	4.03954e-05	0.00217165	2.65018
ID41494	A_24_P88696	NM_003469	SCG2	-0.645384	12.6784	-7.78386	4.04276e-05	0.00217165	2.64936
ID24516	A_24_P183664	NM_014817	TRIL	0.71351	15.1416	7.78052	4.05577e-05	0.00217465	2.64605
ID58365	A_33_P3351052	NM_002699	POU3F1	0.699799	12.2277	7.7797	4.05896e-05	0.00217465	2.64524
ID37032	A_23_P71530	NM_002546	TNFRSF11B	-0.527386	10.8993	-7.77783	4.06628e-05	0.00217572	2.64339
ID28427	A_23_P115261	NM_000029	AGT	0.813978	14.7204	7.77317	4.08454e-05	0.00218264	2.63877
ID28632	A_23_P64980	NM_016615	SLC6A13	-0.837088	6.11645	-7.76502	4.11666e-05	0.00219695	2.6307
ID45437	A_23_P30024	NM_003998	NFKB1	-0.42273	11.4281	-7.76144	4.13088e-05	0.00220167	2.62715
ID22816	A_23_P131990	NM_014588	VSX1	0.686538	8.2423	7.75971	4.13778e-05	0.00220248	2.62544
ID55989	A_23_P116414	NM_007069	PLA2G16	-1.07585	12.6774	-7.75593	4.15286e-05	0.00220764	2.62169
ID61290	A_33_P3261167	NM_002076	GNS	0.443597	13.82	7.75259	4.16626e-05	0.00221102	2.61837
ID33218	A_23_P93823	NM_181471	RFC2	-0.353121	14.5798	-7.75166	4.17001e-05	0.00221102	2.61744
ID56528	A_23_P33583	NM_018897	DNAH7	-1.24581	9.3317	-7.74512	4.19636e-05	0.00222212	2.61095
ID4921	A_33_P3349702	NR_002821	LOC400927	0.83633	7.94366	7.74101	4.21304e-05	0.00222391	2.60687
ID41217	A_23_P74391	NM_014322	OPN3	0.555928	8.58661	7.74042	4.21545e-05	0.00222391	2.60628
ID4667	A_23_P10995	NM_014483	RBMS3	0.692506	6.90612	7.74028	4.21603e-05	0.00222391	2.60614
ID56983	A_23_P7402	NM_178140	PDZD2	0.6537	10.2837	7.7354	4.23593e-05	0.00222685	2.60129
ID19151	A_33_P3799936	NM_018125	ARHGEF10L	0.392507	14.0285	7.73503	4.23742e-05	0.00222685	2.60092
ID2924	A_23_P71530	NM_002546	TNFRSF11B	-0.572051	10.8171	-7.73459	4.23923e-05	0.00222685	2.60049
ID55501	A_33_P3237634	NM_004089	TSC22D3	-0.663553	10.46	-7.73359	4.24333e-05	0.00222685	2.59949
ID33346	A_23_P71530	NM_002546	TNFRSF11B	-0.50331	10.9424	-7.72915	4.26157e-05	0.00223298	2.59507
ID15609	A_23_P253464	NM_139076	FAM175A	0.545407	8.90324	7.7281	4.2659e-05	0.00223298	2.59402
ID4692	A_24_P860703	NR_015366	LOC388796	-0.529088	14.5787	-7.72669	4.27172e-05	0.00223317	2.59262
ID18252	A_23_P48628	NM_006977	ZBTB25	-0.647349	9.06697	-7.72381	4.28362e-05	0.00223654	2.58975
ID53041	A_23_P344555	NM_006403	NEDD9	-0.81135	8.55323	-7.72179	4.29198e-05	0.00223806	2.58774
ID10478	A_23_P435407	NM_001448	GPC4	0.705049	11.9087	7.71919	4.3028e-05	0.00224085	2.58515
ID36007	A_23_P384748	NM_172069	PLEKHH2	0.649624	11.2415	7.71782	4.30852e-05	0.00224098	2.58378
ID47879	A_33_P3325978	ENST00000405331	ENST00000405331	-0.393557	14.4992	-7.71601	4.31606e-05	0.00224205	2.58198
ID39795	A_23_P153797	NM_004386	NCAN	1.28171	13.8249	7.70949	4.34338e-05	0.00225339	2.57548
ID20151	A_23_P167040	NM_006810	PDIA5	-0.463075	11.8789	-7.70639	4.35643e-05	0.00225562	2.57239
ID39228	A_24_P102981	NM_006736	DNAJB2	-0.370957	15.0417	-7.70463	4.36385e-05	0.00225562	2.57063
ID7067	A_23_P10374	NM_014925	R3HDM2	0.3837	12.7588	7.70455	4.3642e-05	0.00225562	2.57055
ID27775	A_23_P10995	NM_014483	RBMS3	0.617936	6.8966	7.70144	4.37739e-05	0.00225959	2.56744
ID45230	A_23_P14184	NM_018676	THSD1	0.491482	14.5706	7.69237	4.41602e-05	0.00227427	2.55838
ID1283	A_24_P942604	NM_006306	SMC1A	0.54016	12.3171	7.69216	4.41692e-05	0.00227427	2.55817
ID52737	A_23_P48198	NM_031302	GLT8D2	-0.934092	7.15008	-7.68172	4.46187e-05	0.00229453	2.54774
ID21144	A_24_P355267	NM_001006641	SLC25A25	-0.610999	14.0174	-7.67956	4.47126e-05	0.00229648	2.54557
ID11534	A_33_P3372257	NM_004272	HOMER1	-0.510318	11.2377	-7.66959	4.51478e-05	0.00231593	2.53558
ID46821	A_24_P313993	NM_004058	CAPS	0.640747	9.23633	7.66628	4.52933e-05	0.00232049	2.53226
ID50766	A_33_P3692979	AK093862	LOC283485	-0.77513	11.1121	-7.66378	4.54033e-05	0.00232322	2.52977
ID61259	A_33_P3258244	NM_001142771	PCDH15	0.565568	10.2107	7.66035	4.55552e-05	0.00232809	2.52632
ID19209	A_24_P74371	NM_000308	CTSA	0.367379	15.8862	7.65854	4.56353e-05	0.00232809	2.52451
ID19844	A_19_P00315718	lincRNA:chr4:15685948-15688226_F	lincRNA:chr4:15685948-15688226_F	-0.395357	13.237	-7.65733	4.56894e-05	0.00232809	2.52329
ID22961	A_23_P123265	NM_015411	SUMF2	0.375093	11.4105	7.65549	4.57712e-05	0.00232809	2.52144
ID7456	A_23_P203488	NM_000543	SMPD1	0.375164	12.5446	7.65405	4.58352e-05	0.00232809	2.52
ID30343	A_23_P53370	NM_014470	RND1	-0.810039	9.89064	-7.65287	4.58882e-05	0.00232809	2.51881
ID9466	A_23_P209288	NM_003590	CUL3	0.504103	8.82023	7.65157	4.59462e-05	0.00232809	2.51751
ID62727	A_33_P3422802	NM_025218	ULBP1	-0.671128	10.7486	-7.65069	4.59854e-05	0.00232809	2.51663
ID47748	A_24_P73075	NM_017868	TTC12	-0.761166	7.73879	-7.64886	4.60675e-05	0.00232809	2.51479
ID21055	A_24_P405205	NM_001001396	ATP2B4	0.476849	13.2577	7.64858	4.60801e-05	0.00232809	2.51451
ID22487	A_23_P16166	NM_006702	PNPLA6	0.444898	10.5611	7.64762	4.61233e-05	0.00232809	2.51354
ID48269	A_23_P59261	NM_006670	TPBG	0.418941	12.4505	7.64539	4.62235e-05	0.00233028	2.5113
ID10972	A_33_P3309075	NM_001102426	TBC1D8	0.602886	8.83634	7.64123	4.64114e-05	0.00233687	2.50712
ID29758	A_23_P425066	NM_000496	CRYBB2	-0.445533	12.0478	-7.63646	4.66276e-05	0.00234336	2.50233
ID19073	A_23_P72387	NM_001134647	AFAP1	0.514573	9.02257	7.63587	4.66546e-05	0.00234336	2.50173
ID31913	A_23_P55356	NM_182566	VMO1	0.725221	11.0629	7.63158	4.68503e-05	0.00235032	2.49741
ID8847	A_33_P3315719	NM_172069	PLEKHH2	0.540075	10.6629	7.62957	4.69422e-05	0.00235204	2.49539
ID33059	A_33_P3334630	NM_001128834	PLP1	2.44304	7.91716	7.62184	4.72975e-05	0.00236596	2.48761
ID7044	A_23_P101093	NM_016429	COPZ2	-0.877496	7.07071	-7.62019	4.73742e-05	0.00236596	2.48594
ID24408	A_33_P3214844	NM_001164507	NEB	-0.648647	6.92116	-7.61978	4.73931e-05	0.00236596	2.48553
ID40580	A_23_P257003	NM_006200	PCSK5	0.496099	14.497	7.61833	4.74603e-05	0.00236643	2.48407
ID41817	A_23_P134426	NM_001005340	GPNMB	-1.54796	5.80174	-7.61368	4.76761e-05	0.0023705	2.47939
ID44511	A_23_P153256	NM_198542	ZNF773	-0.473891	11.8596	-7.61298	4.77089e-05	0.0023705	2.47868
ID60604	A_23_P408996	NM_001080480	MBOAT1	0.519393	10.6624	7.61284	4.77153e-05	0.0023705	2.47854
ID49695	A_24_P734953	NM_001013642	TRNP1	1.07969	8.35935	7.60778	4.7952e-05	0.00237739	2.47343
ID35952	A_23_P314712	NM_012189	CABYR	-0.731918	11.5141	-7.6073	4.79746e-05	0.00237739	2.47295
ID10515	A_23_P212696	NM_007085	FSTL1	0.444016	14.9278	7.60558	4.80556e-05	0.00237739	2.47121
ID9272	A_33_P3246838	ENST00000390477	ENST00000390477	-0.458531	15.8582	-7.60234	4.8208e-05	0.00237739	2.46794
ID13944	A_24_P916496	NM_002737	PRKCA	0.421539	13.9855	7.60145	4.82498e-05	0.00237739	2.46705
ID55977	A_23_P15285	NM_024109	C16orf68	-0.430091	11.7092	-7.60105	4.82691e-05	0.00237739	2.46663
ID48901	A_23_P136355	NM_018194	HHAT	0.570382	9.73912	7.60032	4.83036e-05	0.00237739	2.4659
ID56573	A_32_P229618	NM_001364	DLG2	0.718465	9.32602	7.60001	4.83181e-05	0.00237739	2.46559
ID22851	A_23_P111604	NM_152745	NXPH1	-1.03073	10.5909	-7.59751	4.84365e-05	0.00238036	2.46306
ID51239	A_33_P3753757	AK095652	LOC158402	0.528952	8.35508	7.59462	4.85737e-05	0.00238424	2.46014
ID51910	A_23_P10081	NM_182896	ARL13B	-0.446469	8.81532	-7.59219	4.86894e-05	0.00238706	2.45769
ID43046	A_23_P69242	NM_182760	SUMF1	0.593591	13.5306	7.5835	4.91059e-05	0.00240461	2.4489
ID44193	A_23_P360769	NM_002372	MAN2A1	0.369341	9.88671	7.58183	4.91863e-05	0.00240567	2.44721
ID37951	A_33_P3246838	ENST00000390477	ENST00000390477	-0.460355	15.872	-7.57731	4.94051e-05	0.00241349	2.44263
ID36909	A_33_P3327842	NM_001077195	ZNF436	-0.997134	7.33887	-7.5737	4.95802e-05	0.00241916	2.43898
ID1239	A_23_P24104	NM_002658	PLAU	1.00198	13.591	7.5668	4.99174e-05	0.00243089	2.43198
ID35342	A_23_P123265	NM_015411	SUMF2	0.387939	11.4557	7.56635	4.99393e-05	0.00243089	2.43153
ID34416	A_23_P156683	NM_000595	LTA	-0.898634	7.07328	-7.55935	5.02839e-05	0.00244173	2.42443
ID13150	A_24_P154948	NM_002047	GARS	-0.58504	14.3913	-7.55872	5.03154e-05	0.00244173	2.42378
ID38705	A_33_P3261167	NM_002076	GNS	0.482615	13.7846	7.55632	5.04338e-05	0.00244173	2.42136
ID38536	A_32_P66881	NM_138554	TLR4	-0.565373	8.06749	-7.55606	5.04469e-05	0.00244173	2.42109
ID32418	A_33_P3301219	NR_024060	FAM27A	-0.495044	12.0446	-7.55541	5.04791e-05	0.00244173	2.42043
ID15529	A_19_P00317272	lincRNA:chr2:114728210-114764776_F	lincRNA:chr2:114728210-114764776_F	-0.603853	6.44749	-7.5546	5.05193e-05	0.00244173	2.41961
ID5932	A_23_P45011	NM_030949	PPP1R14C	0.410766	13.4975	7.55156	5.06704e-05	0.00244592	2.41652
ID49508	A_23_P203488	NM_000543	SMPD1	0.367187	12.5075	7.55046	5.07253e-05	0.00244592	2.41541
ID59949	A_33_P3334630	NM_001128834	PLP1	2.37887	7.92513	7.54269	5.11151e-05	0.00245958	2.4075
ID45698	A_23_P45786	NM_001852	COL9A2	0.418422	9.99539	7.54237	5.1131e-05	0.00245958	2.40718
ID18559	A_23_P149992	NM_020992	PDLIM1	-0.576843	10.4871	-7.53824	5.13395e-05	0.00245958	2.40298
ID51837	A_23_P365614	NM_004557	NOTCH4	-0.657432	9.93598	-7.53786	5.13584e-05	0.00245958	2.4026
ID2601	A_23_P59261	NM_006670	TPBG	0.407731	12.3835	7.53701	5.14017e-05	0.00245958	2.40173
ID55958	A_23_P328206	NM_015221	DNMBP	-0.407954	11.4665	-7.53672	5.14161e-05	0.00245958	2.40144
ID50692	A_33_P3351052	NM_002699	POU3F1	0.689981	12.2525	7.53647	5.14288e-05	0.00245958	2.40119
ID33002	A_24_P319113	NM_002562	P2RX7	0.485298	8.83684	7.52941	5.17882e-05	0.00246736	2.39399
ID24341	A_33_P3449097	NM_031945	TSPAN10	0.879943	9.13232	7.52874	5.18224e-05	0.00246736	2.39331
ID47912	A_23_P2661	NM_015646	RAP1B	0.358783	15.1936	7.52775	5.18727e-05	0.00246736	2.39231
ID25447	A_23_P122068	NM_181435	C1QTNF3	0.570498	6.87232	7.52775	5.1873e-05	0.00246736	2.3923
ID13494	A_23_P24104	NM_002658	PLAU	0.98377	13.5781	7.52737	5.18925e-05	0.00246736	2.39192
ID32001	A_23_P62298	NM_018977	NLGN3	0.472906	10.4893	7.52532	5.19973e-05	0.00246948	2.38983
ID24142	A_33_P3386262	NM_030928	CDT1	-0.448224	14.9099	-7.52262	5.21361e-05	0.00247071	2.38708
ID4203	A_23_P201808	NM_003713	PPAP2B	0.455543	13.496	7.52239	5.2148e-05	0.00247071	2.38684
ID5	A_24_P287941	NM_013290	PSMC3IP	-0.49946	12.8222	-7.5181	5.23691e-05	0.00247071	2.38247
ID7332	A_33_P3311403	NM_001100163	MRVI1	-0.504387	12.4242	-7.51795	5.23769e-05	0.00247071	2.38232
ID12247	A_23_P115261	NM_000029	AGT	0.823426	14.7079	7.51732	5.24092e-05	0.00247071	2.38168
ID11754	A_23_P17192	NM_007023	RAPGEF4	0.521394	9.89284	7.51689	5.24317e-05	0.00247071	2.38124
ID27937	A_24_P802145	NM_005544	IRS1	-1.09674	7.53858	-7.51663	5.24452e-05	0.00247071	2.38097
ID58903	A_24_P336551	NM_199173	BGLAP	0.493262	9.83808	7.51337	5.26142e-05	0.00247583	2.37765
ID6993	A_33_P3367860	NM_000738	CHRM1	-0.967847	8.44026	-7.51187	5.2692e-05	0.00247664	2.37613
ID29953	A_33_P3241269	NM_001025195	CES1	-1.17338	6.54008	-7.50792	5.28981e-05	0.00248348	2.37209
ID58269	A_23_P110167	NM_002413	MGST2	-0.695344	9.21736	-7.5055	5.30251e-05	0.00248384	2.36962
ID24423	A_32_P58407	ENST00000369697	KCND3	0.380014	12.9142	7.50546	5.30269e-05	0.00248384	2.36958
ID37080	A_32_P102935	NM_001008779	SPDYA	-1.02679	7.33453	-7.4984	5.33982e-05	0.00249705	2.36237
ID49177	A_23_P30655	NM_004556	NFKBIE	-0.540765	13.9234	-7.49779	5.34307e-05	0.00249705	2.36175
ID9330	A_33_P3228355	NM_001007253	ERV3	0.589325	8.53101	7.49596	5.35273e-05	0.00249871	2.35988
ID30205	A_23_P204304	NM_030667	PTPRO	0.780707	9.39168	7.49408	5.3627e-05	0.00250052	2.35796
ID57418	A_23_P10995	NM_014483	RBMS3	0.603164	6.92311	7.489	5.38971e-05	0.0025057	2.35277
ID25022	A_24_P108301	NM_173630	RTTN	-0.511946	12.022	-7.48871	5.3913e-05	0.0025057	2.35246
ID40333	A_23_P89589	NM_002616	PER1	-0.764521	11.8846	-7.48855	5.39214e-05	0.0025057	2.3523
ID50301	A_23_P79816	NM_052846	EMILIN3	0.592045	10.5772	7.48734	5.39862e-05	0.00250586	2.35106
ID11959	A_33_P3251856	A_33_P3251856	A_33_P3251856	-0.814459	8.15073	-7.48275	5.42321e-05	0.00251267	2.34636
ID21919	A_23_P216340	NM_001045556	SLA	-0.75888	11.0378	-7.48231	5.42554e-05	0.00251267	2.34592
ID11501	A_23_P121545	NM_201591	GPM6A	0.573973	14.6709	7.48072	5.4341e-05	0.00251379	2.34429
ID26573	A_33_P3267410	NM_001126049	KILLIN	-0.636622	8.43129	-7.47942	5.44114e-05	0.00251407	2.34295
ID60896	A_33_P3286208	NM_203467	PPIL5	-0.439219	9.79695	-7.47797	5.44894e-05	0.00251407	2.34147
ID29640	A_23_P77415	NM_013370	OSGIN1	-0.458622	7.44252	-7.4772	5.4531e-05	0.00251407	2.34069
ID45232	A_23_P110345	NM_012110	CHIC2	-0.662514	11.4699	-7.47513	5.4643e-05	0.00251589	2.33857
ID47167	A_23_P421811	NM_152503	C20orf132	-0.819469	9.72606	-7.4742	5.46933e-05	0.00251589	2.33761
ID30721	A_23_P30024	NM_003998	NFKB1	-0.386291	11.4652	-7.46629	5.5124e-05	0.00253286	2.32951
ID23944	A_33_P3683076	BG739944	SNORA11	0.475728	12.8281	7.4587	5.55409e-05	0.00254916	2.32172
ID45248	A_33_P3417260	NM_017881	C9orf95	0.691662	8.98273	7.4571	5.56294e-05	0.00255037	2.32008
ID11943	A_23_P10374	NM_014925	R3HDM2	0.364617	12.7229	7.45334	5.58375e-05	0.00255681	2.31622
ID1827	A_33_P3306103	NM_005795	CALCRL	-0.772742	6.57115	-7.45231	5.58947e-05	0.00255681	2.31516
ID13698	A_23_P116414	NM_007069	PLA2G16	-0.997025	12.6855	-7.44668	5.62084e-05	0.00256709	2.30938
ID33581	A_23_P57658	NM_020386	HRASLS	0.423286	14.0981	7.44481	5.63129e-05	0.00256709	2.30746
ID54413	A_23_P97573	NM_004698	PRPF3	-0.397801	12.0965	-7.44461	5.63243e-05	0.00256709	2.30725
ID60460	A_23_P123265	NM_015411	SUMF2	0.407573	11.4097	7.44379	5.637e-05	0.00256709	2.30641
ID32981	A_23_P96285	NM_022912	REEP1	0.414833	12.4317	7.43921	5.66276e-05	0.0025739	2.3017
ID36911	A_33_P3278774	BC001868	ZNF44	-0.594774	8.70957	-7.4389	5.66451e-05	0.0025739	2.30138
ID3837	A_23_P24104	NM_002658	PLAU	0.989412	13.5841	7.43601	5.68085e-05	0.00257847	2.2984
ID41092	A_23_P107612	NM_004163	RAB27B	0.462437	8.39669	7.43352	5.69494e-05	0.002582	2.29584
ID59855	A_33_P3382177	NM_003255	TIMP2	0.448493	15.6447	7.42707	5.7316e-05	0.00259281	2.2892
ID59092	A_24_P317907	NM_001034954	SORBS1	-0.592413	9.6513	-7.42696	5.73223e-05	0.00259281	2.28909
ID44854	A_23_P24104	NM_002658	PLAU	0.995408	13.5797	7.4249	5.74405e-05	0.00259281	2.28696
ID42204	A_33_P3393679	XM_001720450	LOC646543	0.794045	6.59333	7.42368	5.751e-05	0.00259281	2.28571
ID61268	A_24_P410610	NM_001160301	DPYD	-0.444855	8.61666	-7.42272	5.75652e-05	0.00259281	2.28472
ID54953	A_23_P106391	NM_020147	THAP10	-0.427761	10.4973	-7.4218	5.76184e-05	0.00259281	2.28376
ID35704	A_23_P44295	NM_015097	CLASP2	0.510727	14.1423	7.42158	5.76307e-05	0.00259281	2.28354
ID56033	A_33_P3403162	NM_001142325	SLC18A1	-1.55285	5.40933	-7.41181	5.81952e-05	0.00261339	2.27346
ID11418	A_33_P3390456	ENST00000380788	ENST00000380788	-0.48852	10.0454	-7.41146	5.82156e-05	0.00261339	2.2731
ID54713	A_24_P290751	NM_004416	DTX1	-0.534388	8.67048	-7.41019	5.82894e-05	0.00261384	2.27179
ID19612	A_23_P75430	NM_020179	C11orf75	-0.413443	9.96105	-7.40887	5.83658e-05	0.00261441	2.27044
ID52771	A_33_P3229181	NM_020246	SLC12A9	0.454934	15.1902	7.40658	5.84996e-05	0.00261504	2.26807
ID42227	A_23_P426305	NM_003734	AOC3	-1.04259	8.25374	-7.40644	5.85076e-05	0.00261504	2.26793
ID17740	A_33_P3246733	NM_020310	MNT	-0.362883	8.41872	-7.40534	5.85718e-05	0.00261506	2.26679
ID19443	A_23_P71530	NM_002546	TNFRSF11B	-0.471084	10.9108	-7.40386	5.86587e-05	0.00261609	2.26526
ID19539	A_33_P3218356	NM_020141	TMEM167B	-0.441137	10.6245	-7.40077	5.88402e-05	0.00262133	2.26207
ID52548	A_23_P122937	NM_014800	ELMO1	1.58934	8.65554	7.39408	5.92346e-05	0.00263282	2.25516
ID25229	A_32_P827528	NM_004230	S1PR2	0.71667	13.6383	7.39332	5.92799e-05	0.00263282	2.25437
ID31859	A_23_P70968	NM_006896	HOXA7	-0.470563	9.04547	-7.39225	5.93432e-05	0.00263282	2.25326
ID29819	A_33_P3671291	AA378382	SNORA12	0.916335	7.30493	7.39205	5.93551e-05	0.00263282	2.25305
ID20944	A_23_P16166	NM_006702	PNPLA6	0.410354	10.5627	7.39033	5.94573e-05	0.00263451	2.25128
ID7557	A_24_P223124	NM_022763	FNDC3B	0.407572	12.1636	7.38864	5.95575e-05	0.00263485	2.24953
ID865	A_23_P101093	NM_016429	COPZ2	-0.911462	7.12497	-7.38804	5.95936e-05	0.00263485	2.24891
ID23782	A_23_P122937	NM_014800	ELMO1	1.66013	8.59174	7.38553	5.97436e-05	0.00263863	2.24631
ID17905	A_32_P127350	NR_024384	LOC645323	0.472558	14.4401	7.37917	6.01249e-05	0.00265262	2.23973
ID27406	A_23_P24433	NM_003793	CTSF	0.41039	15.185	7.37625	6.0301e-05	0.00265752	2.2367
ID30712	A_24_P857527	NR_024045	RAET1K	-0.770955	6.91977	-7.37222	6.05448e-05	0.0026654	2.23253
ID44499	A_23_P258002	NM_017632	CDKN2AIP	-0.427911	11.9359	-7.37067	6.06388e-05	0.00266668	2.23092
ID20731	A_23_P4353	NM_015626	WSB1	0.364323	13.6844	7.3689	6.07468e-05	0.00266725	2.22908
ID4836	A_23_P2661	NM_015646	RAP1B	0.352183	15.2466	7.36832	6.0782e-05	0.00266725	2.22848
ID13579	A_32_P56624	NM_198491	FAM92B	-1.88174	5.98398	-7.36644	6.08968e-05	0.00266943	2.22653
ID32089	A_19_P00315649	lincRNA:chr11:121899032-121899389_R	lincRNA:chr11:121899032-121899389_R	0.554342	8.95472	7.36502	6.09834e-05	0.00267037	2.22506
ID27470	A_33_P3382177	NM_003255	TIMP2	0.38619	15.6657	7.3607	6.12479e-05	0.0026742	2.22058
ID14589	A_33_P3251462	NM_080739	C20orf141	0.487836	11.3958	7.3583	6.13957e-05	0.0026742	2.21809
ID1716	A_32_P76720	NM_001031701	NT5DC3	0.860065	10.1616	7.35653	6.15049e-05	0.0026742	2.21625
ID21324	A_33_P3352522	XM_002347413	LOC100128430	-0.574303	11.793	-7.35609	6.15324e-05	0.0026742	2.21579
ID45021	A_33_P3308949	NM_001918	DBT	0.4514	12.1964	7.35606	6.15341e-05	0.0026742	2.21576
ID5862	A_23_P213319	NM_197941	ADAMTS6	-0.863323	8.60672	-7.35596	6.15405e-05	0.0026742	2.21565
ID50459	A_33_P3288329	NM_001034954	SORBS1	-0.69281	7.83289	-7.35578	6.15513e-05	0.0026742	2.21547
ID52556	A_23_P111311	NM_144497	AKAP12	-0.504494	8.90592	-7.35511	6.15929e-05	0.0026742	2.21477
ID18984	A_19_P00322953	lincRNA:chr2:130626765-130635126_R	lincRNA:chr2:130626765-130635126_R	-0.669802	6.7507	-7.35391	6.16667e-05	0.00267454	2.21353
ID7452	A_23_P390148	NM_014636	RALGPS1	0.66707	9.63077	7.35247	6.1756e-05	0.00267454	2.21204
ID46679	A_23_P53267	NM_198261	RSRC2	-0.464956	15.0773	-7.35181	6.17969e-05	0.00267454	2.21135
ID41037	A_33_P3285260	ENST00000389690	ENST00000389690	-0.562289	11.2314	-7.35077	6.18616e-05	0.00267454	2.21027
ID9560	A_23_P83134	NM_002048	GAS1	0.395442	15.3847	7.34719	6.20845e-05	0.00268134	2.20655
ID45885	A_23_P110345	NM_012110	CHIC2	-0.638607	11.5343	-7.3455	6.219e-05	0.00268151	2.20479
ID43642	A_23_P123265	NM_015411	SUMF2	0.340193	11.4253	7.34503	6.22192e-05	0.00268151	2.20431
ID28567	A_23_P88099	NM_024979	MCF2L	0.381581	13.5523	7.34352	6.23141e-05	0.00268278	2.20273
ID55833	A_19_P00809838	lincRNA:chrX:100247844-100257469_R	lincRNA:chrX:100247844-100257469_R	0.788184	9.52093	7.34093	6.2476e-05	0.00268693	2.20004
ID61051	A_33_P3832852	NM_018097	HAUS2	-0.481685	11.642	-7.33492	6.28551e-05	0.0027004	2.19378
ID36563	A_32_P150030	NM_003620	PPM1D	-0.488683	13.2118	-7.33313	6.29683e-05	0.00270243	2.19192
ID15197	A_23_P29118	NR_002733	DGCR5	-0.584705	7.43451	-7.33164	6.30625e-05	0.00270364	2.19037
ID2662	A_23_P74299	NM_000674	ADORA1	0.646528	10.2087	7.32235	6.36554e-05	0.00272621	2.18069
ID32026	A_23_P4161	ENST00000355179	ARSG	0.605808	8.36302	7.31797	6.39367e-05	0.0027354	2.17612
ID55269	A_23_P120845	NM_005080	XBP1	-0.547643	15.1247	-7.31568	6.40846e-05	0.00273886	2.17373
ID5646	A_19_P00321143	lincRNA:chr6:32862560-32869332_F	lincRNA:chr6:32862560-32869332_F	-0.442536	12.8513	-7.31326	6.4241e-05	0.00274269	2.17121
ID17361	A_32_P37360	NM_145315	LACE1	-0.478075	10.4853	-7.30921	6.45037e-05	0.00274719	2.16699
ID32923	A_33_P3229215	NR_024126	C1orf203	-0.578367	7.90155	-7.30769	6.46028e-05	0.00274719	2.1654
ID7013	A_23_P110167	NM_002413	MGST2	-0.711845	9.18883	-7.30687	6.46558e-05	0.00274719	2.16455
ID41857	A_23_P35082	NM_031459	SESN2	-0.573902	12.5554	-7.30657	6.46755e-05	0.00274719	2.16423
ID56540	A_23_P426305	NM_003734	AOC3	-1.21535	8.23696	-7.30648	6.46817e-05	0.00274719	2.16413
ID58288	A_19_P00321361	lincRNA:chr7:130628924-130629917_R	lincRNA:chr7:130628924-130629917_R	-0.483197	11.5906	-7.30468	6.47994e-05	0.00274835	2.16225
ID58621	A_24_P342944	NM_006574	CSPG5	0.460215	12.6674	7.30333	6.48877e-05	0.00274835	2.16084
ID61136	A_33_P3338121	NM_001017402	LAMB3	0.596607	11.4552	7.30089	6.50473e-05	0.00274835	2.1583
ID1981	A_23_P76761	NM_003384	VRK1	-0.363818	13.1112	-7.30059	6.50673e-05	0.00274835	2.15798
ID40485	A_23_P91283	NM_020356	CASS4	-1.36621	7.75505	-7.30047	6.50747e-05	0.00274835	2.15786
ID20794	A_23_P146551	NM_024761	MOBKL2B	-0.506575	11.0152	-7.29879	6.51854e-05	0.00274835	2.1561
ID24439	A_23_P24433	NM_003793	CTSF	0.41598	15.1749	7.29849	6.5205e-05	0.00274835	2.15579
ID20638	A_23_P253446	NM_002045	GAP43	0.515739	13.1174	7.29788	6.52454e-05	0.00274835	2.15515
ID33020	A_23_P500741	NM_005187	CBFA2T3	0.629392	9.15463	7.29626	6.53524e-05	0.00274981	2.15345
ID36579	A_33_P3298128	NM_002223	ITPR2	0.577288	11.429	7.29532	6.54141e-05	0.00274981	2.15248
ID10112	A_23_P121926	NM_005410	SEPP1	1.03355	8.34295	7.2924	6.56077e-05	0.00275317	2.14942
ID15782	A_24_P413988	NM_006464	TGOLN2	0.358951	14.4424	7.29086	6.57095e-05	0.00275317	2.14781
ID84	A_24_P333567	NR_027447	hCG_2022304	-0.418837	10.0656	-7.2907	6.57201e-05	0.00275317	2.14765
ID49352	A_23_P72387	NM_001134647	AFAP1	0.46191	9.05345	7.28963	6.57915e-05	0.00275317	2.14652
ID43721	A_23_P253464	NM_139076	FAM175A	0.508497	8.90532	7.28905	6.583e-05	0.00275317	2.14591
ID44142	A_23_P159741	NM_017745	BCOR	-0.661005	9.39982	-7.28627	6.60152e-05	0.0027581	2.14301
ID15929	A_23_P258221	NM_005688	ABCC5	0.371085	12.7468	7.28434	6.61442e-05	0.00275849	2.14098
ID12021	A_23_P127495	NM_003986	BBOX1	0.853906	13.3	7.28412	6.61591e-05	0.00275849	2.14075
ID9664	A_23_P139143	NM_004177	STX3	-0.532743	8.23895	-7.28236	6.62768e-05	0.00276059	2.13891
ID40826	A_23_P110345	NM_012110	CHIC2	-0.637808	11.526	-7.28082	6.63801e-05	0.00276209	2.1373
ID48898	A_33_P3363071	NM_198510	ITIH5L	1.55509	9.83231	7.27639	6.66781e-05	0.00277167	2.13266
ID17327	A_23_P55256	NM_014897	ZNF652	0.423152	12.3312	7.27422	6.68249e-05	0.00277496	2.13038
ID21043	A_23_P85952	NM_024901	DENND2D	-1.11417	9.22793	-7.27309	6.69014e-05	0.00277532	2.1292
ID2308	A_23_P105144	NM_020974	SCUBE2	0.608327	8.60092	7.26727	6.72962e-05	0.00278642	2.1231
ID16722	A_33_P3372069	NM_182971	COX8C	-0.947265	6.57209	-7.26692	6.73201e-05	0.00278642	2.12274
ID59111	A_23_P212696	NM_007085	FSTL1	0.410546	14.9487	7.26615	6.73729e-05	0.00278642	2.12193
ID7138	A_23_P24104	NM_002658	PLAU	0.986962	13.6127	7.26505	6.74481e-05	0.00278672	2.12077
ID36356	A_33_P3339036	NM_001110792	MECP2	-0.412578	12.624	-7.26137	6.76998e-05	0.00279431	2.11691
ID50962	A_23_P134935	NM_001394	DUSP4	-0.387583	13.7899	-7.26012	6.7786e-05	0.00279505	2.1156
ID42759	A_23_P106806	NM_031948	PRSS27	-0.455356	7.73104	-7.25912	6.78547e-05	0.00279507	2.11454
ID28166	A_32_P155811	NM_012120	CD2AP	0.375464	9.1889	7.2568	6.80141e-05	0.00279882	2.11212
ID59618	A_19_P00320229	lincRNA:chr6:139015526-139018164_F	lincRNA:chr6:139015526-139018164_F	-0.385411	10.9682	-7.25448	6.81749e-05	0.00279983	2.10967
ID57038	A_23_P56654	NM_032601	MCEE	-0.433301	12.6407	-7.25447	6.81751e-05	0.00279983	2.10967
ID57977	A_33_P3695899	BC039324	FLJ31104	-0.803277	9.6077	-7.25219	6.8333e-05	0.0028035	2.10727
ID28479	A_33_P3237634	NM_004089	TSC22D3	-0.633708	10.4782	-7.2495	6.85201e-05	0.00280837	2.10444
ID56182	A_23_P10081	NM_182896	ARL13B	-0.464166	8.80751	-7.24663	6.87197e-05	0.00281373	2.10142
ID4564	A_24_P570049	NM_005036	PPARA	0.478568	9.26645	7.24496	6.88362e-05	0.00281569	2.09967
ID26273	A_23_P110167	NM_002413	MGST2	-0.688958	9.20879	-7.23926	6.92358e-05	0.00282679	2.09367
ID61500	A_23_P117274	NM_005932	MIPEP	-0.345888	10.96	-7.23912	6.92455e-05	0.00282679	2.09353
ID53857	A_32_P95151	XM_001716125	LOC100130054	-0.452144	7.46383	-7.23472	6.95561e-05	0.00283626	2.08889
ID46603	A_23_P215634	NM_001013398	IGFBP3	0.431481	9.35436	7.23387	6.96158e-05	0.00283626	2.088
ID29965	A_23_P251453	NM_004133	HNF4G	-0.820104	7.06747	-7.23233	6.97249e-05	0.00283788	2.08638
ID4872	A_23_P122937	NM_014800	ELMO1	1.58719	8.57892	7.23045	6.98586e-05	0.00284	2.0844
ID41544	A_33_P3411632	NM_025268	TMEM121	0.450852	15.6612	7.22832	7.001e-05	0.00284	2.08216
ID17828	A_33_P3236703	ENST00000423618	ENST00000423618	-0.478405	9.12767	-7.22786	7.00428e-05	0.00284	2.08167
ID56707	A_23_P99063	NM_002345	LUM	-1.18818	5.8322	-7.2277	7.00543e-05	0.00284	2.0815
ID58703	A_23_P116414	NM_007069	PLA2G16	-1.02919	12.6565	-7.22436	7.02924e-05	0.0028441	2.07798
ID14025	A_33_P3384835	BG184352	TICAM2	-0.684766	7.79581	-7.22434	7.0294e-05	0.0028441	2.07796
ID18961	A_24_P394940	NM_000773	CYP2E1	0.393558	6.27019	7.22073	7.05527e-05	0.00285175	2.07415
ID7418	A_33_P3427239	BC035129	LOC100134937	-0.595128	8.4268	-7.21959	7.06345e-05	0.00285224	2.07295
ID62653	A_23_P120170	NM_145702	TIGD1	-0.491858	10.3556	-7.21753	7.07831e-05	0.00285543	2.07078
ID40947	A_23_P365614	NM_004557	NOTCH4	-0.611614	9.96096	-7.21461	7.09937e-05	0.00285941	2.0677
ID42918	A_33_P3290443	NR_002569	SCARNA9	1.49843	10.97	7.21423	7.10214e-05	0.00285941	2.06729
ID13071	A_33_P3248654	NM_006513	SARS	-0.41601	15.9498	-7.20985	7.13387e-05	0.00286937	2.06268
ID23471	A_33_P3220837	NM_005461	MAFB	-0.53476	9.10757	-7.20073	7.20053e-05	0.00289138	2.05304
ID53240	A_23_P30024	NM_003998	NFKB1	-0.404416	11.4513	-7.20043	7.20269e-05	0.00289138	2.05273
ID21348	A_23_P117782	NM_018357	LARP6	-0.382047	13.5429	-7.19874	7.21512e-05	0.00289262	2.05094
ID27911	A_23_P43317	NM_021619	PRDM12	-0.574602	7.42425	-7.19809	7.2199e-05	0.00289262	2.05025
ID36702	A_23_P71530	NM_002546	TNFRSF11B	-0.480695	10.9207	-7.19656	7.23122e-05	0.0028931	2.04863
ID28421	A_23_P117782	NM_018357	LARP6	-0.38688	13.5531	-7.19516	7.24158e-05	0.0028931	2.04715
ID12185	A_19_P00315780	lincRNA:chr8:90733132-90733552_R	lincRNA:chr8:90733132-90733552_R	-0.543437	7.04738	-7.19506	7.24229e-05	0.0028931	2.04704
ID25594	A_24_P228579	NM_024120	C20orf7	-0.432576	13.53	-7.19363	7.25288e-05	0.00289451	2.04553
ID21556	A_23_P216340	NM_001045556	SLA	-0.801606	11.0377	-7.18497	7.31728e-05	0.00291737	2.03637
ID29378	A_23_P30666	NM_014452	TNFRSF21	0.731658	13.8044	7.18257	7.33525e-05	0.00292026	2.03383
ID60467	A_23_P51646	NM_004073	PLK3	-0.650732	12.8499	-7.1821	7.33877e-05	0.00292026	2.03333
ID57733	A_23_P34888	NM_021797	CHIA	1.09114	8.17603	7.17968	7.35695e-05	0.00292262	2.03076
ID19570	A_23_P110167	NM_002413	MGST2	-0.694922	9.21336	-7.17875	7.36396e-05	0.00292262	2.02978
ID14168	A_23_P344555	NM_006403	NEDD9	-0.813719	8.54058	-7.17846	7.36609e-05	0.00292262	2.02948
ID29719	A_33_P3280213	NM_001127695	CTSA	0.435013	14.3184	7.1762	7.38319e-05	0.00292657	2.02707
ID1717	A_23_P59602	NM_019005	MIOS	-0.354174	13.9244	-7.17343	7.40408e-05	0.0029308	2.02414
ID62545	A_19_P00322711	lincRNA:chr19:28282645-28284306_R	lincRNA:chr19:28282645-28284306_R	-0.57826	11.7753	-7.17275	7.40926e-05	0.0029308	2.02342
ID14686	A_23_P117782	NM_018357	LARP6	-0.401158	13.5376	-7.17193	7.41547e-05	0.0029308	2.02255
ID6193	A_23_P24104	NM_002658	PLAU	0.987166	13.5851	7.17101	7.42246e-05	0.0029308	2.02157
ID46788	A_23_P124642	NM_005739	RASGRP1	-0.387619	9.45414	-7.16834	7.4428e-05	0.00293138	2.01874
ID44727	A_23_P112061	NM_152419	HGSNAT	0.54854	13.6662	7.168	7.44537e-05	0.00293138	2.01838
ID56542	A_24_P522998	NM_001002912	C1orf173	0.544129	9.56583	7.16788	7.4463e-05	0.00293138	2.01825
ID49027	A_33_P3211739	NM_194071	CREB3L2	0.533849	12.9967	7.16706	7.45253e-05	0.00293138	2.01738
ID27207	A_23_P121545	NM_201591	GPM6A	0.559079	14.6384	7.16552	7.46425e-05	0.00293317	2.01575
ID9992	A_23_P54205	NM_017926	C14orf118	0.556014	7.50109	7.16448	7.4722e-05	0.00293348	2.01465
ID21306	A_23_P210708	NM_001040022	SIRPA	0.650203	12.2264	7.16131	7.49656e-05	0.00294023	2.01128
ID31146	A_24_P344961	NM_133265	AMOT	-0.629873	11.4427	-7.15932	7.5118e-05	0.00294339	2.00917
ID32393	A_23_P24104	NM_002658	PLAU	0.984982	13.5811	7.15556	7.54081e-05	0.00295193	2.00517
ID27588	A_23_P76386	NM_003044	SLC6A12	-0.730995	5.88082	-7.15273	7.56269e-05	0.00295767	2.00217
ID8265	A_23_P122937	NM_014800	ELMO1	1.57183	8.63748	7.14972	7.58606e-05	0.00296259	1.99897
ID29974	A_19_P00331576	lincRNA:chr3:114043485-114052926_F	lincRNA:chr3:114043485-114052926_F	0.36455	8.51856	7.14877	7.5935e-05	0.00296259	1.99795
ID2639	A_23_P70384	NM_003958	RNF8	-0.314928	12.506	-7.14833	7.59694e-05	0.00296259	1.99748
ID47190	A_23_P157679	NM_032334	UTP23	-0.371533	12.8301	-7.14386	7.63178e-05	0.00297335	1.99274
ID35376	A_23_P55064	NM_018081	WRAP53	-0.446428	9.9638	-7.1423	7.64405e-05	0.0029753	1.99107
ID55204	A_33_P3298062	NM_001023587	ABCC5	0.438837	12.5659	7.13868	7.67252e-05	0.00298355	1.98722
ID57850	A_23_P135164	NM_207309	UAP1L1	-0.904251	10.8837	-7.13344	7.71385e-05	0.00299678	1.98165
ID28607	A_23_P134426	NM_001005340	GPNMB	-1.32808	5.91325	-7.13154	7.72892e-05	0.00299979	1.97962
ID8067	A_19_P00317871	lincRNA:chr8:128866972-128902987_F	lincRNA:chr8:128866972-128902987_F	-0.933213	11.5882	-7.13007	7.74065e-05	0.0030015	1.97805
ID55193	A_23_P108657	NM_152528	WDSUB1	-0.421893	11.1741	-7.1285	7.75316e-05	0.00300351	1.97638
ID49578	A_32_P393316	NM_001098531	RAPGEF3	-0.595302	9.88553	-7.12617	7.77169e-05	0.00300783	1.9739
ID33292	A_23_P26854	NM_014859	RICH2	1.03781	8.19082	7.12497	7.78133e-05	0.00300783	1.97262
ID20941	A_23_P112061	NM_152419	HGSNAT	0.549639	13.7114	7.12434	7.78633e-05	0.00300783	1.97195
ID50248	A_23_P122937	NM_014800	ELMO1	1.53687	8.59867	7.11893	7.82981e-05	0.00301634	1.96617
ID14064	A_23_P70168	NM_152295	TARS	-0.400127	15.0715	-7.11883	7.8306e-05	0.00301634	1.96607
ID18564	A_23_P117782	NM_018357	LARP6	-0.405207	13.5229	-7.11858	7.83265e-05	0.00301634	1.9658
ID16201	A_23_P415643	NM_152652	ZNF48	-0.600485	12.6546	-7.11793	7.83782e-05	0.00301634	1.96511
ID7448	A_32_P167239	NM_152406	AFAP1L1	-0.85888	9.91292	-7.11619	7.85193e-05	0.00301894	1.96325
ID490	A_23_P55064	NM_018081	WRAP53	-0.478438	9.954	-7.11434	7.86686e-05	0.00302185	1.96128
ID44613	A_23_P112061	NM_152419	HGSNAT	0.550602	13.6749	7.11327	7.87555e-05	0.00302235	1.96013
ID42201	A_23_P109143	NM_000311	PRNP	0.497505	15.3679	7.11208	7.8852e-05	0.00302323	1.95886
ID37668	A_33_P3228355	NM_001007253	ERV3	0.576875	8.56103	7.11085	7.89517e-05	0.00302422	1.95755
ID7335	A_23_P217507	NM_004729	ZBED1	0.506084	12.1136	7.10672	7.92884e-05	0.00303032	1.95314
ID42496	A_23_P10374	NM_014925	R3HDM2	0.365901	12.693	7.10562	7.93777e-05	0.00303032	1.95197
ID19454	A_23_P10995	NM_014483	RBMS3	0.579708	6.94072	7.10495	7.94328e-05	0.00303032	1.95125
ID55198	A_23_P404091	NM_152407	GRPEL2	-0.464412	13.2692	-7.10488	7.94384e-05	0.00303032	1.95118
ID43240	A_23_P116512	NM_024841	PRR5L	-0.757181	8.66804	-7.10437	7.94806e-05	0.00303032	1.95063
ID9594	A_23_P115331	NM_001029882	AHDC1	0.445761	13.1891	7.10289	7.96016e-05	0.00303202	1.94905
ID57745	A_23_P103756	NM_002557	OVGP1	-0.924912	10.0709	-7.10106	7.97517e-05	0.00303202	1.94709
ID54442	A_24_P391991	NR_028347	FAM183B	-1.40073	6.91585	-7.09952	7.98787e-05	0.00303202	1.94544
ID59754	A_23_P250164	NM_000187	HGD	-0.778657	6.49906	-7.09884	7.99342e-05	0.00303202	1.94472
ID21222	A_33_P3420352	XM_001714648	LOC100128090	-0.715175	7.24662	-7.09853	7.99604e-05	0.00303202	1.94438
ID50006	A_23_P101476	NM_030824	ZNF442	-0.3615	10.075	-7.09722	8.00681e-05	0.00303202	1.94299
ID60664	A_23_P104996	NM_004183	BEST1	-1.39423	5.30167	-7.09674	8.01079e-05	0.00303202	1.94247
ID9258	A_33_P3407529	NM_001114726	PRRT4	0.437492	11.2327	7.09657	8.01216e-05	0.00303202	1.94229
ID49574	A_23_P109143	NM_000311	PRNP	0.484676	15.3551	7.09513	8.02409e-05	0.00303202	1.94075
ID4454	A_23_P120170	NM_145702	TIGD1	-0.416266	10.3656	-7.09484	8.0265e-05	0.00303202	1.94044
ID35551	A_32_P180741	NM_001010938	TNK2	0.392855	8.49873	7.09379	8.03518e-05	0.00303251	1.93932
ID60955	A_23_P24104	NM_002658	PLAU	0.961405	13.5918	7.09225	8.04797e-05	0.00303454	1.93767
ID45965	A_23_P215634	NM_001013398	IGFBP3	0.42669	9.36231	7.09017	8.06528e-05	0.00303797	1.93544
ID37671	A_23_P112061	NM_152419	HGSNAT	0.576061	13.6954	7.08937	8.07189e-05	0.00303797	1.93459
ID36215	A_24_P111134	NM_013382	POMT2	0.330277	13.0413	7.08135	8.13904e-05	0.00306043	1.92599
ID51941	A_23_P116414	NM_007069	PLA2G16	-1.06502	12.6658	-7.07825	8.16508e-05	0.00306533	1.92268
ID43920	A_33_P3371954	NM_052868	IGSF8	0.356967	9.65116	7.07716	8.17435e-05	0.00306533	1.9215
ID22773	A_23_P169460	NM_014907	FRMPD1	0.451314	10.0989	7.07672	8.17799e-05	0.00306533	1.92104
ID60778	A_33_P3839334	AK055939	LOC153546	-0.422138	10.9035	-7.07608	8.18347e-05	0.00306533	1.92034
ID38678	A_23_P71530	NM_002546	TNFRSF11B	-0.616858	10.8965	-7.07517	8.19112e-05	0.00306533	1.91938
ID31139	A_23_P10374	NM_014925	R3HDM2	0.347768	12.7535	7.07343	8.2059e-05	0.00306533	1.9175
ID47982	A_33_P3777165	BC022164	FLJ31715	-0.643866	7.82776	-7.07293	8.21011e-05	0.00306533	1.91697
ID36954	A_23_P258221	NM_005688	ABCC5	0.376921	12.7837	7.07272	8.21192e-05	0.00306533	1.91674
ID51321	A_23_P54116	NM_014992	DAAM1	-0.740754	10.6804	-7.06913	8.24243e-05	0.00307392	1.9129
ID41027	A_23_P121545	NM_201591	GPM6A	0.554367	14.6055	7.06597	8.26944e-05	0.00308119	1.9095
ID55695	A_24_P832156	NM_198841	FAM120AOS	-0.415789	14.0716	-7.06076	8.3141e-05	0.00309306	1.90391
ID28971	A_23_P23221	NM_001924	GADD45A	-0.600216	15.2107	-7.0605	8.31639e-05	0.00309306	1.90363
ID32405	A_33_P3244274	NM_031297	RNF208	0.320863	11.4938	7.05677	8.34848e-05	0.00310182	1.89963
ID54098	A_32_P88231	A_32_P88231	A_32_P88231	-0.631173	9.47487	-7.05601	8.35508e-05	0.00310182	1.89881
ID19282	A_32_P185637	NM_020882	COL20A1	0.942221	10.1379	7.05458	8.36746e-05	0.00310361	1.89727
ID15079	A_23_P113161	NM_030806	C1orf21	0.558357	12.391	7.05212	8.38879e-05	0.00310481	1.89463
ID39960	A_23_P349416	NM_001982	ERBB3	0.579907	7.38173	7.0508	8.40034e-05	0.00310481	1.8932
ID40774	A_23_P102172	NM_173077	CPO	-1.23586	5.47716	-7.04947	8.41192e-05	0.00310481	1.89177
ID34764	A_33_P3392405	NM_207373	C10orf99	-1.60005	6.77757	-7.04906	8.41549e-05	0.00310481	1.89133
ID40445	A_23_P64617	NM_012193	FZD4	0.427827	10.3066	7.0482	8.42294e-05	0.00310481	1.89041
ID36721	A_23_P38427	NM_032932	RAB11FIP4	-1.04177	8.97578	-7.04726	8.43113e-05	0.00310481	1.8894
ID53469	A_23_P348524	NM_001007125	C20orf201	0.376507	12.736	7.04706	8.43289e-05	0.00310481	1.88919
ID48079	A_33_P3376971	NM_024111	CHAC1	-1.20315	12.0796	-7.04642	8.43856e-05	0.00310481	1.88849
ID15596	A_23_P416395	NM_003714	STC2	-0.893306	8.01446	-7.04622	8.44029e-05	0.00310481	1.88828
ID52327	A_23_P111311	NM_144497	AKAP12	-0.562707	8.83478	-7.04551	8.44646e-05	0.00310481	1.88752
ID6118	A_33_P3713357	NM_001627	ALCAM	0.418087	12.9637	7.04255	8.47241e-05	0.00311156	1.88434
ID41504	A_23_P115261	NM_000029	AGT	0.823436	14.6543	7.04044	8.49103e-05	0.00311561	1.88206
ID51809	A_33_P3297415	NM_201264	NRP2	-0.866257	6.20688	-7.03668	8.5242e-05	0.00312184	1.87801
ID45196	A_23_P112061	NM_152419	HGSNAT	0.563443	13.6751	7.03489	8.54e-05	0.00312184	1.87609
ID11023	A_23_P24535	NM_017868	TTC12	-0.68163	9.18019	-7.03475	8.54127e-05	0.00312184	1.87593
ID3918	A_33_P3257030	NM_006455	SC65	0.368409	14.1952	7.03437	8.54462e-05	0.00312184	1.87553
ID21011	A_33_P3251054	NM_194328	RNF38	0.42335	13.8406	7.0342	8.54611e-05	0.00312184	1.87534
ID34065	A_23_P51646	NM_004073	PLK3	-0.627887	12.8609	-7.02454	8.63229e-05	0.00314627	1.86493
ID38201	A_23_P138760	NM_013246	CLCF1	-0.721116	7.22277	-7.02439	8.63368e-05	0.00314627	1.86476
ID56268	A_19_P00812742	lincRNA:chr9:14316575-14324575_R	lincRNA:chr9:14316575-14324575_R	-0.372969	12.6049	-7.02317	8.64463e-05	0.00314627	1.86345
ID34271	A_32_P393316	NM_001098531	RAPGEF3	-0.645206	9.90985	-7.02236	8.65189e-05	0.00314627	1.86257
ID56333	A_24_P376422	ENST00000344427	LOC100286937	0.932297	9.26533	7.02211	8.65411e-05	0.00314627	1.86231
ID55370	A_32_P101917	A_32_P101917	A_32_P101917	-0.590934	6.76549	-7.02157	8.65903e-05	0.00314627	1.86172
ID15273	A_23_P102172	NM_173077	CPO	-1.39027	5.26384	-7.01996	8.67349e-05	0.00314873	1.85999
ID2121	A_23_P111604	NM_152745	NXPH1	-1.02115	10.457	-7.01799	8.69122e-05	0.00315238	1.85787
ID20855	A_23_P71530	NM_002546	TNFRSF11B	-0.496889	10.9122	-7.01568	8.71219e-05	0.00315719	1.85536
ID7910	A_33_P3258244	NM_001142771	PCDH15	0.577662	10.1822	7.01211	8.7446e-05	0.00316377	1.85151
ID32811	A_24_P372217	NM_007175	ERLIN2	0.409677	10.9224	7.01195	8.74607e-05	0.00316377	1.85134
ID19326	A_23_P151791	NM_181657	LTB4R	-0.357275	8.6591	-7.01113	8.75351e-05	0.00316377	1.85045
ID44553	A_23_P24104	NM_002658	PLAU	0.972802	13.5713	7.00517	8.80794e-05	0.0031736	1.84402
ID35530	A_23_P207319	NM_003954	MAP3K14	-0.631395	11.956	-7.00509	8.80867e-05	0.0031736	1.84393
ID14566	A_19_P00806737	lincRNA:chr9:21879775-21938825_F	lincRNA:chr9:21879775-21938825_F	0.458953	10.739	7.00463	8.81295e-05	0.0031736	1.84342
ID27053	A_23_P30666	NM_014452	TNFRSF21	0.732599	13.7936	7.00379	8.82066e-05	0.0031736	1.84252
ID53990	A_23_P49546	NM_000835	GRIN2C	-0.771413	9.36632	-7.00368	8.8216e-05	0.0031736	1.84241
ID14997	A_23_P161624	NM_005438	FOSL1	-0.675943	9.17313	-7.00291	8.82868e-05	0.0031736	1.84157
ID54697	A_24_P118196	NM_001080393	GLT8D4	0.314064	10.7634	7.00224	8.83491e-05	0.0031736	1.84084
ID12032	A_23_P250164	NM_000187	HGD	-0.640745	6.55246	-7.00076	8.8485e-05	0.00317436	1.83925
ID21537	A_23_P109143	NM_000311	PRNP	0.474114	15.3609	7.00027	8.853e-05	0.00317436	1.83872
ID53024	A_24_P399230	NM_175575	WFIKKN2	-1.00554	5.91923	-6.99948	8.86026e-05	0.00317436	1.83787
ID34673	A_24_P73290	NM_001681	ATP2A2	0.377802	12.4498	6.99798	8.87414e-05	0.00317633	1.83624
ID4013	A_33_P3252925	NM_199320	PHF17	-0.412608	13.017	-6.99721	8.88126e-05	0.00317633	1.83541
ID19739	A_23_P54116	NM_014992	DAAM1	-0.700244	10.7359	-6.99596	8.89282e-05	0.00317769	1.83406
ID37445	A_23_P142872	NM_031283	TCF7L1	-0.462758	12.1394	-6.99488	8.90288e-05	0.00317824	1.83288
ID29973	A_23_P109143	NM_000311	PRNP	0.482458	15.3576	6.99378	8.91306e-05	0.00317824	1.8317
ID40269	A_23_P81121	NM_005033	EXOSC9	-0.317949	14.2527	-6.99329	8.91762e-05	0.00317824	1.83117
ID36751	A_23_P122937	NM_014800	ELMO1	1.53333	8.55956	6.99004	8.94791e-05	0.00318626	1.82764
ID44556	A_33_P3412311	XM_001720466	LOC100132859	-0.745614	8.93235	-6.98219	9.02151e-05	0.00320769	1.81914
ID24409	A_33_P3224595	NM_003611	OFD1	0.57395	10.7707	6.98195	9.02373e-05	0.00320769	1.81888
ID27990	A_23_P14975	NM_032140	C16orf48	-0.46729	12.7622	-6.97937	9.04809e-05	0.00321225	1.81608
ID48348	A_33_P3211604	NM_015646	RAP1B	0.336854	14.9149	6.97798	9.06121e-05	0.00321225	1.81458
ID36336	A_24_P261052	NM_015458	MTMR9	0.433716	12.3995	6.97749	9.0658e-05	0.00321225	1.81405
ID16820	A_24_P137434	NM_080927	DCBLD2	0.398401	13.6011	6.97678	9.07259e-05	0.00321225	1.81327
ID43086	A_23_P103433	NM_145047	OSCP1	-0.852586	13.1394	-6.97644	9.07573e-05	0.00321225	1.81291
ID4318	A_23_P24104	NM_002658	PLAU	0.983778	13.5956	6.97475	9.09179e-05	0.00321331	1.81108
ID61168	A_23_P34888	NM_021797	CHIA	1.1054	8.22069	6.97448	9.09442e-05	0.00321331	1.81078
ID17029	A_23_P307400	NM_138363	CCDC45	-0.351258	14.3723	-6.97198	9.11814e-05	0.00321823	1.80807
ID51591	A_24_P217330	NM_032806	C3orf39	0.403476	12.6942	6.97136	9.12404e-05	0.00321823	1.8074
ID35648	A_23_P91104	NM_002246	KCNK3	1.40836	6.72241	6.96672	9.16844e-05	0.00323111	1.80236
ID17764	A_24_P50028	NM_017516	RAB39	-0.481284	7.29795	-6.96538	9.18128e-05	0.00323245	1.8009
ID31987	A_23_P112061	NM_152419	HGSNAT	0.526383	13.6412	6.96467	9.18803e-05	0.00323245	1.80014
ID37564	A_23_P215634	NM_001013398	IGFBP3	0.438946	9.41286	6.9601	9.23208e-05	0.00324516	1.79517
ID61326	A_23_P39024	NM_032332	MORG1	-0.328171	12.6073	-6.95661	9.26583e-05	0.00325108	1.79138
ID29310	A_23_P12884	NM_005308	GRK5	-0.547294	11.6643	-6.95622	9.26964e-05	0.00325108	1.79096
ID15344	A_23_P109143	NM_000311	PRNP	0.505593	15.3686	6.9559	9.2727e-05	0.00325108	1.79061
ID33309	A_33_P3249872	NM_001996	FBLN1	0.686469	10.0598	6.95467	9.28472e-05	0.00325251	1.78927
ID19781	A_23_P89570	NM_032265	ZMYND15	0.410428	10.7199	6.95172	9.31336e-05	0.00325976	1.78607
ID27893	A_24_P98411	NM_005347	HSPA5	0.351712	12.9685	6.94842	9.34563e-05	0.00326816	1.78247
ID48409	A_23_P77310	NM_022473	ZFP106	0.354497	12.9036	6.94763	9.35333e-05	0.00326816	1.78162
ID14828	A_23_P211631	NM_006486	FBLN1	1.0592	7.35826	6.94652	9.36426e-05	0.00326919	1.7804
ID13331	A_23_P207014	NM_002876	RAD51C	-0.34789	14.1337	-6.94053	9.42317e-05	0.00328328	1.77389
ID59215	A_33_P3355014	NM_182526	TMEM229B	0.731495	11.3025	6.94021	9.4264e-05	0.00328328	1.77353
ID22094	A_24_P416346	NM_001079675	ETV4	-0.478964	12.0253	-6.93998	9.42864e-05	0.00328328	1.77329
ID37516	A_24_P133253	NM_000899	KITLG	-1.15609	12.5784	-6.9388	9.44028e-05	0.00328454	1.772
ID52639	A_23_P121926	NM_005410	SEPP1	0.992437	8.34623	6.93787	9.44953e-05	0.00328497	1.77099
ID15064	A_23_P116414	NM_007069	PLA2G16	-1.03098	12.6014	-6.93644	9.46373e-05	0.00328559	1.76943
ID13116	A_23_P47728	NM_033063	MAP6	-0.413436	11.9621	-6.93532	9.47481e-05	0.00328559	1.76821
ID47376	A_24_P145911	ENST00000342294	ENST00000342294	-0.802218	14.3944	-6.93507	9.47727e-05	0.00328559	1.76794
ID36205	A_32_P180958	NM_016297	PCYOX1	0.367053	13.0081	6.93373	9.49065e-05	0.00328559	1.76648
ID42638	A_23_P381746	NM_030632	ASXL3	-1.2601	6.4237	-6.93365	9.49139e-05	0.00328559	1.76639
ID52839	A_33_P3344277	ENST00000402541	ENST00000402541	-0.55475	8.51403	-6.92729	9.55497e-05	0.00330475	1.75946
ID7717	A_23_P371824	NM_020127	TUFT1	-0.478567	13.9501	-6.92651	9.56286e-05	0.00330475	1.7586
ID46572	A_23_P210708	NM_001040022	SIRPA	0.630278	12.226	6.92441	9.58395e-05	0.00330837	1.75631
ID2166	A_23_P212339	NM_024513	FYCO1	0.476822	11.6199	6.92386	9.58948e-05	0.00330837	1.75571
ID7710	A_23_P103433	NM_145047	OSCP1	-0.877502	13.0833	-6.92052	9.62312e-05	0.00331463	1.75207
ID30659	A_33_P3241081	NM_152763	AKNAD1	-1.3878	9.3886	-6.92027	9.62567e-05	0.00331463	1.7518
ID45983	A_19_P00319686	lincRNA:chr8:16988689-17007298_F	lincRNA:chr8:16988689-17007298_F	-0.506201	10.4671	-6.91902	9.6383e-05	0.00331463	1.75043
ID2134	A_33_P3227788	NM_148977	PANK1	0.322048	12.124	6.91886	9.63996e-05	0.00331463	1.75026
ID8718	A_23_P215634	NM_001013398	IGFBP3	0.423351	9.41005	6.91289	9.70059e-05	0.00333268	1.74374
ID5450	A_23_P112061	NM_152419	HGSNAT	0.530156	13.6741	6.91145	9.71533e-05	0.00333494	1.74216
ID53397	A_23_P126593	NM_005620	S100A11	-0.450865	10.6823	-6.90653	9.76575e-05	0.00334945	1.73678
ID247	A_33_P3375145	NM_203403	C9orf150	0.486701	8.86843	6.90091	9.82359e-05	0.00335772	1.73065
ID42405	A_19_P00800071	lincRNA:chr20:37037086-37082161_R	lincRNA:chr20:37037086-37082161_R	-0.390594	12.0163	-6.90068	9.82598e-05	0.00335772	1.73039
ID43388	A_23_P117274	NM_005932	MIPEP	-0.353083	10.9774	-6.90044	9.82853e-05	0.00335772	1.73012
ID19786	A_33_P3832857	NM_018097	HAUS2	-0.348228	11.4327	-6.90023	9.83068e-05	0.00335772	1.7299
ID5697	A_23_P117274	NM_005932	MIPEP	-0.337579	10.9774	-6.90021	9.83083e-05	0.00335772	1.72988
ID49760	A_23_P21976	NM_001897	CSPG4	1.10419	13.3453	6.89806	9.85318e-05	0.00336255	1.72752
ID6234	A_23_P116414	NM_007069	PLA2G16	-1.03916	12.6383	-6.89586	9.87599e-05	0.00336662	1.72512
ID22992	A_19_P00317872	lincRNA:chr8:128866972-128902987_F	lincRNA:chr8:128866972-128902987_F	-0.900391	11.2235	-6.89491	9.88588e-05	0.00336662	1.72408
ID13898	A_33_P3342443	NM_006989	RASA4	0.617596	9.82307	6.89454	9.88976e-05	0.00336662	1.72367
ID23264	A_33_P3306146	NM_001145031	PLAU	0.920501	10.1097	6.89347	9.90089e-05	0.00336735	1.7225
ID3325	A_24_P360269	NM_003730	RNASET2	0.390061	12.2165	6.89276	9.90833e-05	0.00336735	1.72172
ID28861	A_33_P3365228	NM_001031702	SEMA5B	-0.497489	8.21994	-6.88723	9.96619e-05	0.00337981	1.71567
ID19212	A_33_P3283592	NM_001142306	C5orf60	-0.863929	6.06343	-6.88665	9.97233e-05	0.00337981	1.71503
ID55048	A_33_P3340324	XR_040587	hCG_38984	-1.07908	7.40688	-6.88637	9.97524e-05	0.00337981	1.71472
ID49677	A_33_P3323413	NR_026731	C14orf23	0.516698	11.4437	6.88611	9.97797e-05	0.00337981	1.71444
ID21409	A_23_P202156	NM_001077493	NFKB2	-0.68518	9.53058	-6.88199	0.000100215	0.00339147	1.70992
ID59713	A_19_P00811048	lincRNA:chr10:31600144-31607369_R	lincRNA:chr10:31600144-31607369_R	-0.585433	9.76491	-6.88128	0.000100289	0.00339147	1.70914
ID51153	A_24_P399083	NM_017853	TXNL4B	-0.454789	10.8585	-6.87858	0.000100576	0.00339643	1.70618
ID24914	A_33_P3373298	NM_022906	STAG3L4	-0.351875	12.9604	-6.87711	0.000100731	0.00339643	1.70458
ID34747	A_23_P115261	NM_000029	AGT	0.811477	14.6812	6.87668	0.000100777	0.00339643	1.7041
ID22220	A_23_P166159	NM_030815	PDRG1	-0.347639	15.0206	-6.87641	0.000100806	0.00339643	1.7038
ID5075	A_19_P00318798	lincRNA:chr7:45025604-45026560_R	lincRNA:chr7:45025604-45026560_R	-0.68014	5.90036	-6.87599	0.00010085	0.00339643	1.70334
ID37823	A_23_P107612	NM_004163	RAB27B	0.475349	8.40096	6.87417	0.000101045	0.00339856	1.70134
ID41359	A_24_P754817	NM_024580	EFTUD1	-0.47681	8.71232	-6.87384	0.000101079	0.00339856	1.70098
ID24543	A_32_P157965	NM_003908	EIF2S2	-0.377748	13.5974	-6.87295	0.000101175	0.00339898	1.7
ID29328	A_33_P3291998	A_33_P3291998	A_33_P3291998	0.995181	8.12913	6.87106	0.000101377	0.00340298	1.69793
ID36090	A_23_P93823	NM_181471	RFC2	-0.383372	14.5451	-6.86846	0.000101656	0.00340954	1.69508
ID58374	A_32_P64200	NM_002098	GUCA1B	-0.442015	8.9381	-6.86576	0.000101946	0.00341613	1.69211
ID48256	A_23_P169629	NM_005412	SHMT2	-0.431669	15.6612	-6.86508	0.000102019	0.00341613	1.69137
ID25670	A_24_P390928	NM_024108	TRAPPC6A	0.459072	12.0097	6.86303	0.00010224	0.00342075	1.68911
ID14676	A_23_P121926	NM_005410	SEPP1	0.947627	8.42863	6.86104	0.000102456	0.00342518	1.68692
ID43730	A_23_P216468	NM_004170	SLC1A1	0.561411	11.2656	6.85637	0.000102962	0.00343929	1.6818
ID37336	A_23_P56654	NM_032601	MCEE	-0.422544	12.6526	-6.85296	0.000103334	0.00344891	1.67805
ID34844	A_23_P16722	NM_014689	DOCK10	0.962329	11.2218	6.84858	0.000103815	0.00345867	1.67322
ID39889	A_32_P88120	NM_013313	YPEL1	0.442455	8.93141	6.84808	0.00010387	0.00345867	1.67267
ID24653	A_33_P3259557	AK057179	LOC440104	0.448698	11.7203	6.84661	0.000104031	0.00345867	1.67106
ID32571	A_19_P00319347	lincRNA:chr2:168149680-168414843_F	lincRNA:chr2:168149680-168414843_F	0.771296	8.96649	6.84659	0.000104034	0.00345867	1.67103
ID39012	A_33_P3399943	NM_021135	RPS6KA2	-0.745977	9.98839	-6.84645	0.000104049	0.00345867	1.67088
ID30901	A_23_P110167	NM_002413	MGST2	-0.702659	9.20899	-6.84435	0.00010428	0.00346356	1.66857
ID24834	A_23_P205228	NM_000053	ATP7B	0.431182	10.4379	6.83829	0.000104952	0.00348091	1.66189
ID2407	A_23_P253464	NM_139076	FAM175A	0.499905	8.94676	6.83758	0.000105031	0.00348091	1.66111
ID61161	A_24_P401739	NM_001006634	ARHGAP17	-0.392103	11.4873	-6.83734	0.000105058	0.00348091	1.66085
ID56800	A_23_P210581	NM_002237	KCNG1	-0.934389	8.18643	-6.8363	0.000105174	0.00348195	1.6597
ID49233	A_33_P3327192	DA142060	DA142060	-0.399372	7.95799	-6.83405	0.000105425	0.00348528	1.65722
ID1715	A_32_P45974	XR_078568	LOC100288755	-0.640962	7.51906	-6.83388	0.000105444	0.00348528	1.65703
ID46617	A_24_P261417	NM_015881	DKK3	0.517011	11.3476	6.83194	0.000105661	0.00348962	1.65489
ID28340	A_23_P38206	NM_032356	LSMD1	-0.703844	6.34286	-6.8296	0.000105924	0.00349548	1.65231
ID48196	A_23_P119214	NM_006351	TIMM44	-0.493096	13.99	-6.82733	0.000106179	0.00349842	1.64981
ID36934	A_24_P84396	NM_018689	KIAA1199	-0.928628	6.36342	-6.82729	0.000106183	0.00349842	1.64976
ID48452	A_24_P57047	NM_203486	DLL3	0.422992	12.087	6.82586	0.000106345	0.00350092	1.64818
ID29030	A_32_P224234	ENST00000450900	ENST00000450900	-0.790231	7.54099	-6.82467	0.000106479	0.00350254	1.64687
ID6781	A_24_P202567	NM_025194	ITPKC	-0.496226	12.6962	-6.82108	0.000106885	0.00350905	1.64291
ID14927	A_23_P30024	NM_003998	NFKB1	-0.391268	11.4296	-6.8209	0.000106906	0.00350905	1.64271
ID24967	A_19_P00317053	lincRNA:chr6:113948642-113970666_R	lincRNA:chr6:113948642-113970666_R	-1.14578	7.13892	-6.81934	0.000107083	0.00350905	1.64099
ID15749	A_23_P103433	NM_145047	OSCP1	-0.856	13.1025	-6.81882	0.000107142	0.00350905	1.64042
ID9040	A_32_P117170	NM_001122838	NAPEPLD	0.374531	12.9596	6.81879	0.000107145	0.00350905	1.64039
ID28213	A_24_P401830	AK057725	LOC100129196	-0.687648	8.35045	-6.81636	0.000107422	0.00350905	1.6377
ID4551	A_19_P00315518	lincRNA:chr6:113944736-113971277_R	lincRNA:chr6:113944736-113971277_R	-0.894142	6.27627	-6.81614	0.000107447	0.00350905	1.63745
ID24427	A_24_P381604	NM_021999	ITM2B	0.436752	11.3178	6.81556	0.000107513	0.00350905	1.63682
ID13638	A_23_P10081	NM_182896	ARL13B	-0.432083	8.80301	-6.81541	0.00010753	0.00350905	1.63665
ID3678	A_33_P3723448	NM_001130017	ART3	1.17096	8.31346	6.81539	0.000107534	0.00350905	1.63662
ID25479	A_23_P103433	NM_145047	OSCP1	-0.85808	13.1376	-6.8143	0.000107657	0.00351014	1.63542
ID40641	A_23_P25746	NR_027263	C14orf128	-0.299859	10.6107	-6.8136	0.000107738	0.00351014	1.63464
ID16128	A_23_P57868	NM_000666	ACY1	0.375476	13.2999	6.81034	0.000108111	0.0035195	1.63105
ID16489	A_19_P00320212	lincRNA:chr9:114795825-114797203_R	lincRNA:chr9:114795825-114797203_R	0.409784	8.87934	6.8088	0.000108289	0.00352248	1.62934
ID38999	A_24_P143076	NM_144671	FAM109A	0.320877	10.626	6.80535	0.000108687	0.00353085	1.62552
ID10687	A_33_P3380883	NR_027302	XPA	-0.696106	11.0932	-6.80346	0.000108905	0.00353085	1.62344
ID17461	A_23_P342727	NM_178006	STARD13	0.414583	9.52499	6.80339	0.000108914	0.00353085	1.62335
ID54053	A_24_P104407	NM_145728	SYNM	0.317903	11.4502	6.80307	0.00010895	0.00353085	1.62301
ID47665	A_23_P10374	NM_014925	R3HDM2	0.365688	12.7466	6.80284	0.000108977	0.00353085	1.62275
ID12413	A_23_P167983	ENST00000314088	HIST1H2AC	-0.987748	13.533	-6.8021	0.000109063	0.00353086	1.62193
ID59131	A_32_P231617	NM_014220	TM4SF1	0.707427	11.9921	6.80094	0.000109198	0.00353242	1.62065
ID14980	A_33_P3273719	ENST00000370913	ENST00000370913	-0.422979	9.44914	-6.79782	0.00010956	0.00354136	1.6172
ID15176	A_23_P111604	NM_152745	NXPH1	-0.94351	10.5245	-6.79289	0.000110137	0.00355719	1.61174
ID9151	A_23_P373464	NM_002285	AFF3	0.852286	6.41289	6.78679	0.000110855	0.00357524	1.60498
ID56226	A_23_P41114	NM_005213	CSTA	-1.27982	5.23544	-6.78666	0.00011087	0.00357524	1.60483
ID60125	A_23_P23748	NM_014969	WDR47	-0.459257	10.4604	-6.78515	0.000111049	0.00357819	1.60316
ID27839	A_23_P20980	NM_001916	CYC1	-0.306623	15.6311	-6.7835	0.000111244	0.00358167	1.60133
ID51703	A_19_P00322291	lincRNA:chr16:86521321-86524485_R	lincRNA:chr16:86521321-86524485_R	-0.545522	6.85657	-6.78158	0.000111473	0.0035862	1.5992
ID46028	A_33_P3391419	NM_018013	SOBP	0.589943	9.4572	6.77673	0.00011205	0.00360194	1.59382
ID18760	A_19_P00318507	lincRNA:chr3:195435000-195435680_F	lincRNA:chr3:195435000-195435680_F	-0.490515	8.6319	-6.7715	0.000112677	0.00361926	1.58802
ID13333	A_23_P106042	NM_001037288	CMTM5	1.70191	9.64974	6.76992	0.000112867	0.00362252	1.58626
ID33400	A_23_P116414	NM_007069	PLA2G16	-1.00585	12.6861	-6.76588	0.000113356	0.00363536	1.58177
ID17784	A_33_P3341105	NM_002602	PDE6G	-0.325043	8.85705	-6.76174	0.000113858	0.00364724	1.57717
ID42655	A_19_P00322815	lincRNA:chr9:22097311-22120320_F	lincRNA:chr9:22097311-22120320_F	-0.516089	10.5621	-6.76136	0.000113904	0.00364724	1.57675
ID33140	A_33_P3777207	NM_033467	MMEL1	-0.428723	6.61744	-6.76039	0.000114022	0.00364818	1.57566
ID4637	A_23_P410040	NM_173162	KCNH7	-0.505985	7.04309	-6.75725	0.000114404	0.00365755	1.57218
ID50568	A_23_P387630	NM_014725	STARD8	0.782549	7.70134	6.75095	0.000115178	0.00367712	1.56517
ID54864	A_32_P40375	A_32_P40375	A_32_P40375	-0.381356	10.0831	-6.75081	0.000115196	0.00367712	1.56501
ID44403	A_24_P379165	NM_005938	FOXO4	0.443282	8.51514	6.74894	0.000115427	0.00368161	1.56293
ID60795	A_23_P109143	NM_000311	PRNP	0.472588	15.3418	6.74761	0.00011559	0.00368397	1.56145
ID51181	A_24_P234732	NM_006454	MXD4	0.386731	12.3187	6.74575	0.000115821	0.00368846	1.55937
ID53515	A_23_P49816	NM_018404	ADAP2	-0.614636	7.53318	-6.74377	0.000116067	0.00369092	1.55717
ID61646	A_23_P112061	NM_152419	HGSNAT	0.589445	13.6443	6.74321	0.000116136	0.00369092	1.55655
ID50412	A_33_P3256425	NM_001714	BICD1	0.476433	8.52559	6.74227	0.000116252	0.00369092	1.55551
ID42143	A_23_P10374	NM_014925	R3HDM2	0.352123	12.7353	6.74222	0.000116259	0.00369092	1.55545
ID40277	A_33_P3335077	XM_001722076	LOC100130840	-0.767217	7.14924	-6.73849	0.000116724	0.00370155	1.55129
ID24473	A_23_P121480	NM_001004196	CD200	-0.428613	10.2963	-6.73809	0.000116774	0.00370155	1.55085
ID34289	A_33_P3531206	NM_001014442	PCOTH	-0.501973	10.5883	-6.7361	0.000117023	0.00370657	1.54863
ID34256	A_24_P191664	NM_014498	GOLIM4	-0.515605	12.2712	-6.73518	0.000117139	0.00370738	1.5476
ID4601	A_23_P1492	NM_021732	AVPI1	-0.480635	9.17492	-6.73205	0.000117532	0.00371305	1.54411
ID40202	A_23_P110167	NM_002413	MGST2	-0.725505	9.11684	-6.7316	0.000117589	0.00371305	1.54361
ID34140	A_19_P00321110	lincRNA:chr6:155184144-155230000_F	lincRNA:chr6:155184144-155230000_F	-0.605144	9.96087	-6.73159	0.00011759	0.00371305	1.5436
ID27102	A_23_P103812	NM_199051	FAM5C	0.413845	7.38408	6.72878	0.000117945	0.00371621	1.54046
ID26026	A_23_P116414	NM_007069	PLA2G16	-0.988588	12.7101	-6.72865	0.000117961	0.00371621	1.54032
ID38778	A_24_P191664	NM_014498	GOLIM4	-0.52983	12.2491	-6.7282	0.000118018	0.00371621	1.53982
ID42131	A_33_P3257856	NM_145044	ZNF501	-0.33809	9.62942	-6.72729	0.000118134	0.00371621	1.5388
ID50081	A_23_P120845	NM_005080	XBP1	-0.517323	15.1507	-6.72721	0.000118143	0.00371621	1.53871
ID34622	A_23_P15182	NM_012106	ARL2BP	-0.350413	13.4063	-6.72549	0.000118362	0.00371622	1.53679
ID58274	A_23_P5392	NM_004881	TP53I3	-0.41594	13.2359	-6.72515	0.000118405	0.00371622	1.53641
ID26493	A_24_P90097	NM_016824	ADD3	0.394943	13.3538	6.72507	0.000118416	0.00371622	1.53632
ID26447	A_23_P215484	NM_006072	CCL26	-0.715157	7.24918	-6.72327	0.000118644	0.00372055	1.53431
ID16762	A_33_P3393170	NM_004055	CAPN5	0.327458	13.4697	6.72054	0.000118992	0.0037286	1.53126
ID57882	A_32_P49848	NM_012249	RHOQ	0.439842	12.0451	6.71771	0.000119354	0.00373708	1.5281
ID50528	A_33_P3329834	NM_018061	PRPF38B	-0.468363	12.29	-6.71602	0.000119571	0.00374101	1.52621
ID1096	A_23_P30024	NM_003998	NFKB1	-0.364539	11.451	-6.71042	0.000120291	0.00376068	1.51996
ID47577	A_23_P348063	NM_004711	SYNGR1	0.35607	10.8181	6.7092	0.00012045	0.00376277	1.51859
ID34986	A_33_P3270429	ENST00000396676	ENST00000396676	-1.20514	9.05311	-6.70815	0.000120585	0.00376414	1.51741
ID43834	A_33_P3420204	NM_001098482	CRTC1	0.417415	12.9889	6.70713	0.000120717	0.00376539	1.51628
ID56319	A_33_P3332487	ENST00000368689	ENST00000368689	-0.395184	7.59651	-6.70406	0.000121117	0.00377166	1.51284
ID20741	A_23_P45799	NM_004153	ORC1L	-0.4419	10.9325	-6.703	0.000121255	0.00377166	1.51165
ID2588	A_24_P344961	NM_133265	AMOT	-0.60407	11.4382	-6.70282	0.000121278	0.00377166	1.51145
ID28674	A_24_P413988	NM_006464	TGOLN2	0.338231	14.419	6.70276	0.000121287	0.00377166	1.51138
ID26638	A_33_P3416321	NM_012434	SLC17A5	0.335465	11.8862	6.7019	0.000121398	0.00377169	1.51042
ID23105	A_23_P15402	NM_133491	SAT2	-0.461334	15.9514	-6.70107	0.000121507	0.00377169	1.50949
ID42880	A_24_P937405	NM_007173	PRSS23	0.773164	7.70458	6.70063	0.000121563	0.00377169	1.509
ID7595	A_33_P3309319	NM_018494	LRDD	-0.532935	16.0059	-6.69608	0.00012216	0.00378733	1.50391
ID37939	A_24_P93703	AK057179	LOC440104	0.398589	10.6606	6.694	0.000122433	0.00379294	1.50158
ID35268	A_32_P40596	ENST00000369770	ENST00000369770	0.488313	11.1447	6.68985	0.000122982	0.00380705	1.49693
ID2680	A_23_P156907	NM_018013	SOBP	0.592114	14.0804	6.68854	0.000123155	0.00380953	1.49546
ID12196	A_24_P289383	NM_017780	CHD7	0.40487	13.1042	6.68578	0.000123522	0.00381695	1.49236
ID59882	A_24_P94402	NM_005378	MYCN	0.344757	14.0796	6.68534	0.000123581	0.00381695	1.49187
ID33743	A_33_P3399090	NM_001037954	DIXDC1	0.366217	12.4957	6.68449	0.000123694	0.00381755	1.49092
ID4590	A_33_P3389658	NM_001165899	PDE4D	-0.497737	8.03517	-6.68285	0.000123913	0.00381891	1.48907
ID21813	A_33_P3415972	NM_001029858	SLC35F1	0.654226	9.36316	6.68276	0.000123925	0.00381891	1.48897
ID42041	A_33_P3363560	NM_001136216	TMEM51	0.478454	14.487	6.68207	0.000124017	0.00381891	1.4882
ID61561	A_33_P3713357	NM_001627	ALCAM	0.442512	12.9055	6.68037	0.000124245	0.00382242	1.48629
ID18983	A_23_P100386	NM_152456	IL34	-0.535142	5.73452	-6.67982	0.000124318	0.00382242	1.48567
ID41823	A_33_P3369834	NM_138393	REEP6	0.382986	9.94215	6.67839	0.00012451	0.00382351	1.48407
ID10504	A_24_P193295	NM_198686	RAB15	0.358811	14.2159	6.67817	0.00012454	0.00382351	1.48382
ID44254	A_23_P115261	NM_000029	AGT	0.752611	14.6627	6.67538	0.000124914	0.00383212	1.48069
ID61713	A_19_P00320664	lincRNA:chr6:139013685-139018386_F	lincRNA:chr6:139013685-139018386_F	-0.446847	12.2823	-6.67451	0.000125031	0.00383286	1.47972
ID29691	A_23_P103433	NM_145047	OSCP1	-0.847934	13.1091	-6.67217	0.000125347	0.00383961	1.47709
ID35155	A_23_P159110	NM_018656	SLC35E3	-0.527152	11.7584	-6.67109	0.000125494	0.00383961	1.47587
ID6004	A_24_P68247	NM_033017	TRIM4	-0.55188	11.5026	-6.6708	0.000125533	0.00383961	1.47555
ID41195	A_24_P89457	NM_078467	CDKN1A	-0.687233	11.8473	-6.66605	0.000126178	0.00385407	1.47021
ID29722	A_23_P50081	NM_014214	IMPA2	0.510186	12.8096	6.66594	0.000126193	0.00385407	1.47008
ID33042	A_33_P3423721	ENST00000301008	ENST00000301008	0.410247	13.855	6.66179	0.000126759	0.00386386	1.46542
ID17984	A_23_P58506	NM_012081	ELL2	-0.346622	11.3172	-6.66172	0.000126769	0.00386386	1.46534
ID16797	A_23_P114185	NM_004615	TSPAN7	0.383184	10.9007	6.66152	0.000126797	0.00386386	1.46511
ID35684	A_23_P71530	NM_002546	TNFRSF11B	-0.487611	10.8949	-6.65666	0.000127463	0.00387871	1.45965
ID21643	A_33_P3781228	AK129842	FLJ26332	-0.671585	8.57533	-6.65659	0.000127473	0.00387871	1.45957
ID59985	A_24_P335620	NM_003486	SLC7A5	-0.702988	10.4307	-6.65454	0.000127755	0.00388441	1.45727
ID39771	A_23_P24384	NM_032251	CCDC88B	-0.541253	9.9623	-6.65148	0.000128179	0.00389439	1.45382
ID41948	A_33_P3400973	NM_001001331	ATP2B2	0.66678	7.75264	6.65017	0.000128361	0.00389533	1.45235
ID59155	A_19_P00804124	lincRNA:chr14:23018310-23025460_F	lincRNA:chr14:23018310-23025460_F	-0.757521	12.9098	-6.64916	0.000128501	0.00389533	1.45121
ID3615	A_23_P142738	NM_152390	TMEM178	-0.523487	10.447	-6.64907	0.000128514	0.00389533	1.4511
ID46922	A_23_P404108	NM_018999	FAM190B	0.355237	11.8274	6.64822	0.000128632	0.00389533	1.45014
ID47856	A_23_P113161	NM_030806	C1orf21	0.530317	12.3947	6.64784	0.000128685	0.00389533	1.44972
ID27417	A_32_P198303	NM_181706	DNAJC24	0.378078	10.683	6.64617	0.000128918	0.00389855	1.44783
ID2066	A_23_P64990	NM_134424	RAD52	-0.344758	10.3191	-6.64571	0.000128982	0.00389855	1.44732
ID36713	A_23_P253464	NM_139076	FAM175A	0.582499	8.94533	6.64427	0.000129183	0.00390177	1.44569
ID24010	A_24_P289471	NM_003730	RNASET2	0.469153	11.2087	6.64295	0.000129367	0.00390446	1.44421
ID31092	A_23_P151805	NM_006329	FBLN5	1.1083	8.10551	6.64207	0.00012949	0.00390528	1.44322
ID36375	A_32_P155811	NM_012120	CD2AP	0.388969	9.18114	6.64028	0.000129741	0.00390998	1.4412
ID46506	A_23_P74435	NM_024097	C1orf50	-0.324658	12.9485	-6.63894	0.000129929	0.00391186	1.43969
ID19711	A_33_P3413667	NM_001136001	ABL2	-1.12463	5.39412	-6.63713	0.000130185	0.00391186	1.43764
ID17404	A_23_P109143	NM_000311	PRNP	0.486551	15.3477	6.63689	0.000130219	0.00391186	1.43738
ID44129	A_19_P00318878	lincRNA:chr1:247350513-247352101_R	lincRNA:chr1:247350513-247352101_R	0.382842	12.6967	6.63639	0.000130289	0.00391186	1.43682
ID13956	A_23_P202156	NM_001077493	NFKB2	-0.686679	9.53268	-6.63601	0.000130342	0.00391186	1.43639
ID47171	A_23_P154605	NM_018837	SULF2	0.571243	13.1362	6.63461	0.000130541	0.00391186	1.4348
ID24553	A_24_P140569	NM_015564	LRRTM2	-0.526121	11.0237	-6.63387	0.000130645	0.00391186	1.43397
ID39279	A_24_P371425	NM_032166	ATRIP	-0.390536	11.3485	-6.63221	0.00013088	0.00391186	1.4321
ID39308	A_23_P35564	NM_015490	SEC31B	0.38467	12.1731	6.63175	0.000130945	0.00391186	1.43158
ID18675	A_23_P50217	NM_024833	ZNF671	-0.614029	12.1094	-6.63145	0.000130988	0.00391186	1.43124
ID29798	A_33_P3441639	AK056793	LOC145694	-0.804704	8.54992	-6.63095	0.000131059	0.00391186	1.43067
ID35733	A_33_P3313779	NM_207311	CCDC64	-0.496644	6.83772	-6.63062	0.000131106	0.00391186	1.4303
ID44582	A_23_P165380	NM_014617	CRYGA	-0.660431	7.47602	-6.63036	0.000131143	0.00391186	1.43001
ID6062	A_23_P53329	NR_026806	FLJ13224	-0.597	6.43172	-6.62955	0.000131258	0.00391186	1.4291
ID47573	A_23_P88099	NM_024979	MCF2L	0.347034	13.5349	6.62953	0.00013126	0.00391186	1.42908
ID26663	A_19_P00316010	lincRNA:chr17:67547498-67549996_F	lincRNA:chr17:67547498-67549996_F	0.572112	12.1381	6.62901	0.000131334	0.00391186	1.42849
ID34640	A_23_P68665	NM_007002	ADRM1	-0.294656	14.0054	-6.62837	0.000131426	0.00391186	1.42776
ID54078	A_23_P73667	NM_001031745	RIBC1	-0.387778	10.5634	-6.6269	0.000131635	0.00391524	1.42611
ID9719	A_33_P3585924	BC046644	LOC339529	-0.84903	7.14404	-6.62563	0.000131816	0.00391778	1.42467
ID58042	A_19_P00805500	lincRNA:chr1:94158912-94293837_R	lincRNA:chr1:94158912-94293837_R	0.547935	7.63708	6.62262	0.000132248	0.00392776	1.42127
ID43964	A_23_P162165	NM_023930	KCTD14	0.405655	12.3883	6.62174	0.000132373	0.00392863	1.42028
ID34733	A_24_P468810	NM_005610	RBBP4	0.404115	13.197	6.61708	0.000133045	0.0039321	1.41501
ID23560	A_33_P3311285	NM_170707	LMNA	-0.559985	14.4132	-6.61627	0.000133161	0.0039321	1.4141
ID30466	A_19_P00812308	lincRNA:chr16:86508134-86542466_R	lincRNA:chr16:86508134-86542466_R	-0.53608	6.95604	-6.61617	0.000133176	0.0039321	1.41398
ID55718	A_23_P149992	NM_020992	PDLIM1	-0.515602	10.4848	-6.61544	0.000133281	0.0039321	1.41316
ID35010	A_32_P100258	NR_024279	hCG_2008140	-0.320945	12.7382	-6.61543	0.000133284	0.0039321	1.41314
ID25849	A_24_P360269	NM_003730	RNASET2	0.383869	12.2492	6.61472	0.000133386	0.0039321	1.41234
ID51597	A_33_P3272921	NM_005224	ARID3A	-0.743298	8.73256	-6.6146	0.000133403	0.0039321	1.4122
ID20126	A_19_P00320665	lincRNA:chr6:139013685-139018386_F	lincRNA:chr6:139013685-139018386_F	-0.4441	12.3983	-6.61445	0.000133425	0.0039321	1.41204
ID17727	A_33_P3226832	NM_001993	F3	-0.534196	11.8833	-6.61413	0.000133471	0.0039321	1.41167
ID27650	A_24_P210569	NM_013243	SCG3	-0.450494	9.36135	-6.6138	0.000133519	0.0039321	1.4113
ID59885	A_23_P356004	NM_013434	KCNIP3	0.386089	11.7137	6.61362	0.000133545	0.0039321	1.4111
ID46834	A_23_P109143	NM_000311	PRNP	0.484282	15.3211	6.61089	0.000133941	0.00393694	1.40802
ID23963	A_24_P295543	NM_001001342	BLOC1S2	-0.381774	14.1493	-6.61043	0.000134008	0.00393694	1.4075
ID3638	A_23_P169154	NM_024896	ERMP1	0.6229	9.83977	6.61024	0.000134036	0.00393694	1.40727
ID52602	A_23_P116414	NM_007069	PLA2G16	-1.07113	12.6853	-6.60976	0.000134106	0.00393694	1.40673
ID14018	A_33_P3263518	ENST00000298953	ENST00000298953	-0.820257	6.60538	-6.60918	0.00013419	0.00393694	1.40608
ID60377	A_23_P324754	NM_018689	KIAA1199	-0.868282	10.6743	-6.60478	0.000134832	0.00395296	1.4011
ID27077	A_23_P74059	NM_006172	NPPA	-0.861003	9.37704	-6.6004	0.000135476	0.003969	1.39614
ID57009	A_23_P327777	NM_178831	GATS	0.5175	9.79743	6.59853	0.000135751	0.00397422	1.39402
ID50989	A_33_P3357535	NM_030579	CYB5B	0.327602	11.5047	6.59525	0.000136236	0.00398557	1.39031
ID1706	A_33_P3397905	NM_005868	BET1	0.49387	10.1221	6.59449	0.000136349	0.00398603	1.38944
ID34364	A_19_P00319072	lincRNA:chr6:98264507-98380531_F	lincRNA:chr6:98264507-98380531_F	-0.559689	6.3211	-6.59376	0.000136458	0.00398635	1.38862
ID30990	A_33_P3424472	NM_012470	TNPO3	-0.540881	8.91699	-6.59194	0.000136728	0.0039914	1.38656
ID5438	A_24_P381604	NM_021999	ITM2B	0.400881	11.2904	6.59123	0.000136833	0.00399164	1.38575
ID27267	A_23_P101476	NM_030824	ZNF442	-0.393385	10.1047	-6.58714	0.000137445	0.00400662	1.38111
ID3434	A_33_P3324206	NM_005144	HR	0.716471	9.00362	6.5864	0.000137555	0.00400699	1.38027
ID5861	A_23_P360769	NM_002372	MAN2A1	0.378283	9.90112	6.58408	0.000137903	0.00401428	1.37763
ID36381	A_24_P379820	NM_030926	ITM2C	0.564833	13.2999	6.58121	0.000138335	0.00402399	1.37438
ID21692	A_33_P3420204	NM_001098482	CRTC1	0.445799	13.0119	6.57743	0.000138905	0.0040377	1.37009
ID47490	A_23_P120883	NM_002133	HMOX1	-0.486431	11.9885	-6.57265	0.000139632	0.00405595	1.36465
ID37986	A_23_P120845	NM_005080	XBP1	-0.525296	15.1549	-6.57129	0.000139838	0.00405907	1.36311
ID5018	A_33_P3271323	NM_012249	RHOQ	0.401751	15.2944	6.56578	0.000140681	0.0040781	1.35685
ID890	A_23_P54846	NM_014685	HERPUD1	-0.419939	14.9018	-6.56518	0.000140773	0.0040781	1.35617
ID32899	A_23_P101476	NM_030824	ZNF442	-0.36356	10.0962	-6.56441	0.000140891	0.0040781	1.35529
ID2037	A_23_P127948	NM_001124	ADM	-0.51336	9.52846	-6.56441	0.000140892	0.0040781	1.35529
ID33547	A_23_P91640	NM_020437	ASPHD2	-0.365088	8.57484	-6.56304	0.000141102	0.00408131	1.35373
ID61732	A_23_P115261	NM_000029	AGT	0.764114	14.63	6.55724	0.000141999	0.00410435	1.34713
ID49310	A_33_P3298062	NM_001023587	ABCC5	0.456542	12.5449	6.55387	0.000142522	0.00411657	1.3433
ID35991	A_23_P403398	NR_002186	DKFZP586I1420	0.537243	12.2093	6.55157	0.00014288	0.00412297	1.34068
ID20633	A_24_P89457	NM_078467	CDKN1A	-0.619063	11.8371	-6.55116	0.000142945	0.00412297	1.34021
ID11479	A_23_P120845	NM_005080	XBP1	-0.563607	15.1085	-6.5503	0.00014308	0.00412395	1.33923
ID25367	A_33_P3422802	NM_025218	ULBP1	-0.691135	10.7977	-6.54918	0.000143255	0.00412611	1.33795
ID54206	A_23_P300781	NM_013316	CNOT4	-0.366061	13.3558	-6.54831	0.000143391	0.00412713	1.33696
ID60205	A_23_P96285	NM_022912	REEP1	0.406259	12.4542	6.54677	0.000143632	0.00413116	1.33521
ID35766	A_23_P103433	NM_145047	OSCP1	-0.857213	13.0792	-6.54468	0.000143961	0.00413772	1.33283
ID8506	A_23_P89589	NM_002616	PER1	-0.73005	11.8839	-6.54318	0.000144197	0.0041416	1.33112
ID4228	A_19_P00315916	lincRNA:chr18:22513427-22567638_R	lincRNA:chr18:22513427-22567638_R	-0.752695	7.00618	-6.53852	0.000144933	0.00415983	1.32581
ID21330	A_23_P12062	NM_017646	TRIT1	-0.314166	12.597	-6.53768	0.000145067	0.00416077	1.32484
ID54149	A_23_P23346	NM_006818	MLLT11	-0.312145	15.338	-6.53613	0.000145314	0.00416493	1.32307
ID10102	A_23_P147729	NM_018656	SLC35E3	-0.541558	12.0955	-6.5299	0.000146307	0.00419047	1.31597
ID31726	A_24_P349207	ENST00000380727	ENST00000380727	0.293254	9.20289	6.52772	0.000146658	0.00419758	1.31347
ID7175	A_23_P110345	NM_012110	CHIC2	-0.567867	11.5141	-6.52614	0.000146912	0.00419944	1.31168
ID2288	A_23_P406071	NM_207442	C14orf181	-0.681956	7.8517	-6.52563	0.000146995	0.00419944	1.31108
ID7163	A_33_P3351851	NM_003546	HIST1H4L	-0.659071	9.37958	-6.52534	0.000147041	0.00419944	1.31076
ID27191	A_23_P122863	NM_001001555	GRB10	-0.386277	14.6106	-6.52465	0.000147152	0.00419944	1.30997
ID28714	A_19_P00321594	lincRNA:chr4:15669186-15683175_R	lincRNA:chr4:15669186-15683175_R	-0.365937	11.5728	-6.52413	0.000147236	0.00419944	1.30938
ID20088	A_33_P3269636	NM_001166034	SBSN	-0.966064	8.69412	-6.52348	0.00014734	0.0041995	1.30864
ID28063	A_23_P129221	NM_000137	FAH	-0.36726	11.2888	-6.5151	0.000148702	0.00423335	1.29905
ID52320	A_19_P00322866	lincRNA:chr4:15683447-15688768_F	lincRNA:chr4:15683447-15688768_F	-0.311935	8.34966	-6.51447	0.000148803	0.00423335	1.29834
ID21748	A_33_P3328360	NR_027033	LOC400931	0.277542	12.1346	6.51426	0.000148838	0.00423335	1.29809
ID31221	A_23_P12062	NM_017646	TRIT1	-0.310781	12.6056	-6.50926	0.000149657	0.0042537	1.29237
ID12528	A_33_P3346669	NM_016341	PLCE1	0.382935	10.8078	6.50697	0.000150034	0.00425982	1.28975
ID61211	A_23_P253602	NM_001721	BMX	1.09851	6.99039	6.50512	0.000150339	0.00425982	1.28763
ID9520	A_23_P115261	NM_000029	AGT	0.796002	14.6644	6.50454	0.000150434	0.00425982	1.28697
ID13690	A_23_P63825	NM_002079	GOT1	-0.45904	13.3877	-6.50441	0.000150456	0.00425982	1.28682
ID41957	A_24_P142495	NM_030966	KRTAP1-3	0.436218	12.0287	6.50439	0.00015046	0.00425982	1.28679
ID59484	A_23_P98995	NM_020898	CALCOCO1	0.44565	10.5483	6.50417	0.000150496	0.00425982	1.28654
ID55650	A_24_P335620	NM_003486	SLC7A5	-0.708664	10.473	-6.50254	0.000150765	0.00426448	1.28468
ID37385	A_23_P22444	NM_002621	CFP	0.476001	9.2181	6.50087	0.000151042	0.00426938	1.28277
ID44965	A_23_P122937	NM_014800	ELMO1	1.4759	8.63645	6.49919	0.000151321	0.00427431	1.28084
ID31264	A_23_P109143	NM_000311	PRNP	0.51946	15.3739	6.49564	0.000151913	0.00428808	1.27677
ID8701	A_33_P3419691	NR_028038	GATS	0.374781	15.7555	6.49479	0.000152055	0.00428913	1.2758
ID50764	A_23_P202156	NM_001077493	NFKB2	-0.632861	9.53168	-6.48996	0.000152864	0.0043065	1.27026
ID24056	A_23_P103433	NM_145047	OSCP1	-0.862289	13.1724	-6.48987	0.00015288	0.0043065	1.27015
ID8060	A_23_P349025	NM_001010860	C14orf174	-0.856258	7.84151	-6.48617	0.000153503	0.00432107	1.26591
ID45091	A_24_P520767	AK022898	LOC149351	-0.483993	9.89681	-6.48541	0.000153631	0.00432171	1.26504
ID47229	A_24_P126471	NM_020246	SLC12A9	0.388033	10.4782	6.4845	0.000153785	0.00432308	1.26399
ID18270	A_23_P435649	NR_026908	C18orf16	-0.703525	5.8166	-6.48209	0.000154194	0.00433121	1.26123
ID14991	A_23_P252236	NM_000892	KLKB1	-0.843023	7.73235	-6.48155	0.000154286	0.00433121	1.2606
ID53500	A_33_P3309551	NM_002839	PTPRD	0.709357	13.4156	6.48087	0.000154401	0.00433148	1.25982
ID9751	A_23_P250212	NM_001080826	PRAGMIN	-0.520154	14.8019	-6.47917	0.000154691	0.00433664	1.25787
ID18344	A_33_P3319140	BC039117	OVOS2	0.672529	7.10455	6.47591	0.000155248	0.00434927	1.25412
ID1346	A_24_P94402	NM_005378	MYCN	0.330129	14.1038	6.4743	0.000155523	0.004354	1.25228
ID27644	A_23_P103511	NM_001085375	C1orf226	0.412907	14.1266	6.473	0.000155746	0.00435729	1.25078
ID18606	A_23_P218626	NM_080741	NEU4	0.624187	9.74083	6.47044	0.000156186	0.00436433	1.24784
ID268	A_19_P00316471	lincRNA:chr20:37054632-37055125_F	lincRNA:chr20:37054632-37055125_F	-0.354285	8.1599	-6.47029	0.000156211	0.00436433	1.24767
ID44423	A_23_P115261	NM_000029	AGT	0.80139	14.6707	6.46903	0.000156429	0.00436744	1.24621
ID39553	A_23_P14083	NM_181847	AMIGO2	-1.30397	5.27083	-6.46706	0.000156768	0.00437393	1.24396
ID29340	A_24_P76546	NM_006990	WASF2	0.609838	12.6669	6.4656	0.000157022	0.00437803	1.24227
ID3850	A_23_P164237	NM_018428	UTP6	-0.341924	11.5496	-6.46358	0.000157372	0.00438481	1.23995
ID58609	A_23_P120845	NM_005080	XBP1	-0.513298	15.1454	-6.45995	0.000158004	0.00439942	1.23577
ID62379	A_23_P154605	NM_018837	SULF2	0.562306	13.1506	6.45904	0.000158162	0.00440084	1.23472
ID21463	A_23_P146783	NM_004543	NEB	-0.465615	7.98837	-6.45689	0.000158538	0.00440525	1.23225
ID40697	A_24_P915196	NM_153045	C9orf91	0.33163	11.466	6.45652	0.000158602	0.00440525	1.23182
ID33682	A_23_P201808	NM_003713	PPAP2B	0.398355	13.5251	6.45584	0.000158721	0.00440525	1.23104
ID20666	A_23_P406025	NM_015225	PRUNE2	0.411889	11.9632	6.45567	0.000158751	0.00440525	1.23085
ID11253	A_24_P71700	NM_145166	ZBTB47	0.544341	13.6382	6.45502	0.000158865	0.00440539	1.2301
ID27805	A_23_P167129	NM_022475	HHIP	-0.998103	9.24054	-6.45393	0.000159056	0.00440539	1.22884
ID52300	A_23_P348063	NM_004711	SYNGR1	0.325454	10.8413	6.45381	0.000159078	0.00440539	1.2287
ID62542	A_33_P3215575	NM_018125	ARHGEF10L	0.401917	11.5634	6.45201	0.000159395	0.00440807	1.22662
ID37603	A_23_P252711	NM_016027	LACTB2	-0.299572	11.7967	-6.45186	0.000159422	0.00440807	1.22645
ID37290	A_33_P3395952	NM_020882	COL20A1	0.588841	8.66932	6.45142	0.000159498	0.00440807	1.22595
ID34669	A_33_P3280575	A_33_P3280575	A_33_P3280575	-0.362014	8.50416	-6.44946	0.000159844	0.00441468	1.22368
ID38164	A_19_P00326144	lincRNA:chr14:100693122-100704538_R	lincRNA:chr14:100693122-100704538_R	-0.544148	7.36049	-6.44751	0.000160188	0.00442118	1.22145
ID1214	A_33_P3404814	NM_020988	GNAO1	-0.518989	9.77727	-6.44574	0.000160503	0.0044269	1.2194
ID17734	A_23_P120170	NM_145702	TIGD1	-0.400508	10.3826	-6.44281	0.000161023	0.00443827	1.21602
ID28251	A_24_P205589	NM_007274	ACOT7	-0.326644	13.3291	-6.44178	0.000161206	0.00444031	1.21484
ID37443	A_23_P122068	NM_181435	C1QTNF3	0.488261	6.89913	6.44106	0.000161335	0.0044406	1.214
ID28603	A_33_P3318791	NR_024037	RMST	-1.67992	6.93551	-6.44051	0.000161433	0.0044406	1.21337
ID32900	A_23_P30024	NM_003998	NFKB1	-0.370266	11.4482	-6.43927	0.000161655	0.00444372	1.21194
ID15980	A_23_P81121	NM_005033	EXOSC9	-0.328607	14.2571	-6.43793	0.000161895	0.00444633	1.21039
ID10961	A_33_P3396370	NM_032489	ACRBP	-0.634182	7.78168	-6.43753	0.000161967	0.00444633	1.20992
ID422	A_33_P3244643	NM_001101376	FAM183A	-1.48812	8.58206	-6.43662	0.00016213	0.00444783	1.20887
ID59975	A_23_P15402	NM_133491	SAT2	-0.427684	15.9626	-6.43574	0.000162287	0.00444917	1.20786
ID17779	A_23_P202156	NM_001077493	NFKB2	-0.661173	9.54948	-6.43373	0.000162648	0.00445607	1.20555
ID32297	A_33_P3286492	ENST00000396419	ENST00000396419	-0.526547	7.45333	-6.43299	0.000162782	0.00445677	1.20469
ID51590	A_24_P104407	NM_145728	SYNM	0.305072	11.4185	6.43047	0.000163236	0.00446365	1.20178
ID31796	A_23_P103433	NM_145047	OSCP1	-0.830789	13.1205	-6.43039	0.000163251	0.00446365	1.20168
ID52605	A_33_P3367860	NM_000738	CHRM1	-0.938527	8.45415	-6.4295	0.000163411	0.00446504	1.20066
ID16249	A_19_P00320440	lincRNA:chr19:28264870-28284120_R	lincRNA:chr19:28264870-28284120_R	-0.88419	9.90854	-6.4278	0.000163719	0.00447047	1.1987
ID33505	A_23_P401675	NM_144724	MARVELD2	-0.924074	8.21492	-6.42438	0.000164341	0.00448446	1.19474
ID50920	A_23_P212617	NM_003234	TFRC	0.541234	14.8125	6.42311	0.000164572	0.00448771	1.19328
ID53745	A_23_P49546	NM_000835	GRIN2C	-0.883316	9.33816	-6.42253	0.000164679	0.00448771	1.1926
ID29646	A_23_P362736	NM_173565	RSPH10B	-0.741949	6.97124	-6.41825	0.000165462	0.00450606	1.18765
ID31040	A_23_P65584	NM_182476	COQ6	-0.372239	12.2467	-6.41656	0.000165771	0.00451148	1.1857
ID21155	A_23_P40847	NM_004267	CHST2	0.35149	12.3465	6.41239	0.00016654	0.00452418	1.18087
ID55584	A_23_P61881	NM_006321	ARIH2	-0.30836	15.031	-6.41225	0.000166566	0.00452418	1.18071
ID58156	A_23_P117274	NM_005932	MIPEP	-0.340688	10.9617	-6.41223	0.000166569	0.00452418	1.18069
ID61316	A_23_P29663	NM_015896	ZMYND10	-0.561387	9.65466	-6.40765	0.000167418	0.00454425	1.17538
ID26411	A_23_P131825	NM_003279	TNNC2	-0.743948	10.5349	-6.40635	0.000167659	0.00454636	1.17388
ID30908	A_23_P373464	NM_002285	AFF3	0.814102	6.57608	6.40604	0.000167718	0.00454636	1.17351
ID56021	A_33_P3231277	NM_181054	HIF1A	-0.328931	10.1286	-6.40468	0.00016797	0.00455019	1.17195
ID2242	A_33_P3266536	NR_026543	C21orf88	0.576947	6.54754	6.40268	0.000168344	0.00455202	1.16963
ID28911	A_23_P392076	NM_014574	STRN3	-0.344842	8.61768	-6.40259	0.000168362	0.00455202	1.16952
ID40997	A_33_P3370575	NM_001004196	CD200	-0.538217	8.98567	-6.40254	0.000168371	0.00455202	1.16946
ID1906	A_23_P205428	NM_005249	FOXG1	0.465907	14.7672	6.40053	0.000168747	0.00455918	1.16713
ID29614	A_33_P3217517	NM_138464	C5orf55	-0.375899	10.2082	-6.39818	0.000169187	0.00456805	1.16442
ID40610	A_33_P3349536	NM_001114121	CHEK1	-0.289318	12.6253	-6.39715	0.000169381	0.00457028	1.16322
ID25293	A_23_P127948	NM_001124	ADM	-0.473763	9.57127	-6.39632	0.000169537	0.00457149	1.16226
ID37154	A_23_P216689	NM_007371	BRD3	0.321073	13.4057	6.39402	0.000169971	0.00458017	1.15959
ID35668	A_23_P209519	NM_001039550	DNAJB2	-0.39535	11.3508	-6.39178	0.000170395	0.00458851	1.15699
ID12365	A_23_P162746	NM_015974	CRYL1	0.464002	12.3287	6.3912	0.000170505	0.00458851	1.15632
ID14226	A_23_P51508	NM_007240	DUSP12	-0.282504	15.1317	-6.39037	0.000170663	0.00458975	1.15535
ID13563	A_23_P121926	NM_005410	SEPP1	0.969014	8.35291	6.38975	0.000170781	0.00458993	1.15463
ID52277	A_33_P3379941	NM_014983	HMGXB3	-0.395912	13.8623	-6.38875	0.000170971	0.00459201	1.15347
ID9780	A_33_P3392077	NM_004881	TP53I3	-0.375612	13.5685	-6.38726	0.000171255	0.00459662	1.15174
ID9208	A_23_P212617	NM_003234	TFRC	0.5306	14.8035	6.38634	0.000171429	0.00459829	1.15068
ID30579	A_33_P3340490	XM_001717237	FLJ46906	-0.334792	14.205	-6.38442	0.000171796	0.00460275	1.14845
ID22879	A_23_P97573	NM_004698	PRPF3	-0.397038	12.0837	-6.3843	0.00017182	0.00460275	1.1483
ID55114	A_33_P3401647	NM_033256	PPP1R14A	-0.590046	8.97098	-6.3828	0.000172107	0.00460742	1.14656
ID28752	A_23_P253464	NM_139076	FAM175A	0.499471	8.96435	6.3803	0.000172586	0.00461724	1.14365
ID51208	A_33_P3213767	ENST00000399824	ENST00000399824	-0.49439	10.7949	-6.37879	0.000172875	0.00461987	1.14191
ID5362	A_33_P3276435	NM_015687	FILIP1	-1.02806	5.66577	-6.37861	0.00017291	0.00461987	1.1417
ID11005	A_23_P117274	NM_005932	MIPEP	-0.311011	10.9561	-6.37791	0.000173046	0.00462049	1.14088
ID29099	A_33_P3284662	NM_153232	EID2	-0.424492	12.0891	-6.37651	0.000173314	0.00462465	1.13926
ID51955	A_33_P3364205	NR_001588	SBDSP	-0.304253	12.2022	-6.37588	0.000173437	0.00462492	1.13852
ID8917	A_33_P3262789	NM_138393	REEP6	0.58521	12.3279	6.3739	0.000173819	0.00463195	1.13623
ID42059	A_23_P304279	NM_000080	CHRNE	0.687489	8.34682	6.37262	0.000174067	0.00463195	1.13474
ID37386	A_23_P158925	NM_145290	GPR125	0.345366	13.3258	6.37229	0.000174132	0.00463195	1.13435
ID17917	A_23_P68978	NM_022785	EFCAB6	-0.906389	8.08978	-6.37218	0.000174153	0.00463195	1.13422
ID18529	A_33_P3301782	NR_024284	LOC220930	-0.647777	8.70134	-6.3713	0.000174324	0.00463349	1.1332
ID1260	A_23_P88106	NM_024979	MCF2L	0.359024	11.6412	6.3665	0.000175259	0.00465533	1.12761
ID43321	A_33_P3776564	AK055173	LOC158434	-1.37421	5.28405	-6.36327	0.000175891	0.00466908	1.12386
ID18374	A_33_P3627001	NM_144962	PEBP4	0.614963	8.06127	6.36166	0.000176207	0.00467417	1.12198
ID38818	A_23_P253464	NM_139076	FAM175A	0.539589	8.95402	6.36051	0.000176434	0.00467417	1.12064
ID44886	A_23_P207014	NM_002876	RAD51C	-0.340701	14.1231	-6.36022	0.000176491	0.00467417	1.1203
ID40993	A_33_P3357002	NM_178540	C1QTNF9	-1.37032	7.34704	-6.35995	0.000176543	0.00467417	1.11999
ID13791	A_19_P00322856	lincRNA:chr4:15687889-15690522_F	lincRNA:chr4:15687889-15690522_F	-0.342309	13.5888	-6.35924	0.000176685	0.00467417	1.11916
ID26566	A_23_P319013	NM_152604	ZNF383	-0.396503	9.59761	-6.35882	0.000176767	0.00467417	1.11867
ID52432	A_23_P10081	NM_182896	ARL13B	-0.454863	8.81038	-6.35505	0.000177512	0.00469086	1.11428
ID48374	A_23_P120710	NM_003316	TTC3	0.36877	13.8517	6.35373	0.000177773	0.00469243	1.11275
ID6012	A_23_P82108	NM_020861	ZBTB2	-0.391573	11.6293	-6.35359	0.000177801	0.00469243	1.11258
ID7668	A_33_P3225268	NM_001004128	QSOX1	0.65557	10.5051	6.35266	0.000177986	0.00469429	1.1115
ID36353	A_32_P18824	NM_013263	BRD7	0.365615	15.5171	6.35121	0.000178275	0.00469633	1.1098
ID17126	A_23_P94230	NM_015364	LY96	-1.04847	6.59128	-6.35112	0.000178292	0.00469633	1.1097
ID50246	A_23_P379200	NM_175736	FMNL3	0.420685	8.00759	6.34754	0.000179007	0.00471214	1.10552
ID43628	A_33_P3415280	NM_012189	CABYR	-0.785416	6.70221	-6.34588	0.00017934	0.00471485	1.10359
ID44540	A_33_P3229241	NM_001024599	HIST2H2BF	-1.31108	9.06869	-6.34587	0.00017934	0.00471485	1.10358
ID45128	A_23_P122863	NM_001001555	GRB10	-0.376668	14.6252	-6.34416	0.000179685	0.00471893	1.10158
ID23989	A_33_P3396877	NM_183005	RPP38	-0.286795	12.0895	-6.34395	0.000179726	0.00471893	1.10134
ID62693	A_33_P3357247	NM_025090	USP36	-0.322982	12.1777	-6.34181	0.000180156	0.00472719	1.09885
ID13997	A_23_P213893	NM_032446	MEGF10	0.811725	7.14477	6.34019	0.000180483	0.0047301	1.09695
ID717	A_33_P3373384	NM_001077419	TMEM231	-0.444108	7.39673	-6.34012	0.000180498	0.0047301	1.09687
ID51510	A_23_P103433	NM_145047	OSCP1	-0.835641	13.0802	-6.33885	0.000180755	0.00473278	1.09538
ID15781	A_24_P787897	NM_022166	XYLT1	0.560979	9.39422	6.33847	0.000180831	0.00473278	1.09494
ID10089	A_23_P155351	NM_000060	BTD	0.784564	8.39513	6.33677	0.000181175	0.00473875	1.09296
ID7151	A_23_P28598	NM_004405	DLX2	-1.07633	9.04752	-6.32655	0.000183259	0.00479021	1.08102
ID46685	A_33_P3348061	NM_182527	CABP7	1.36798	7.37082	6.32324	0.000183939	0.00480493	1.07715
ID30041	A_23_P106117	NM_007374	SIX6	-0.612859	6.33364	-6.32241	0.00018411	0.00480634	1.07618
ID46456	A_24_P289383	NM_017780	CHD7	0.424042	13.105	6.32091	0.00018442	0.00481082	1.07442
ID49086	A_24_P141019	NM_018412	ST7	-0.351765	10.5932	-6.31993	0.000184623	0.00481082	1.07328
ID10863	A_23_P115919	NM_001037537	PHYH	-0.349571	11.7781	-6.31987	0.000184634	0.00481082	1.07321
ID21999	A_23_P379649	NM_001003940	BMF	-1.18907	6.90593	-6.31805	0.000185013	0.00481762	1.07107
ID61502	A_23_P112061	NM_152419	HGSNAT	0.528387	13.6028	6.31366	0.000185925	0.00483809	1.06593
ID59645	A_23_P404667	NM_001197	BIK	-0.578577	6.2666	-6.31313	0.000186035	0.00483809	1.06532
ID453	A_33_P3382924	NM_003118	SPARC	0.417601	15.2178	6.30954	0.000186787	0.00485456	1.06111
ID5607	A_33_P3714482	NM_001135772	LRP5L	-0.837116	8.21027	-6.30774	0.000187164	0.0048583	1.059
ID38555	A_33_P3256880	AK131413	LOC642980	-0.4311	7.71943	-6.30772	0.000187168	0.0048583	1.05898
ID46030	A_23_P10081	NM_182896	ARL13B	-0.42861	8.81153	-6.30451	0.000187843	0.00486928	1.05522
ID5957	A_23_P79251	NM_014600	EHD3	0.363816	10.107	6.30434	0.000187879	0.00486928	1.05502
ID16395	A_23_P117274	NM_005932	MIPEP	-0.300645	10.958	-6.30401	0.000187947	0.00486928	1.05464
ID27812	A_32_P64200	NM_002098	GUCA1B	-0.400182	8.94344	-6.30214	0.000188344	0.00487648	1.05244
ID22104	A_33_P3291092	NM_199263	THSD1	0.58736	9.02999	6.30121	0.000188541	0.00487754	1.05135
ID55462	A_33_P3260377	NM_031461	CRISPLD1	-0.707174	10.8661	-6.30082	0.000188623	0.00487754	1.05089
ID31690	A_23_P39251	NM_001013706	PLIN5	-0.656236	7.99893	-6.29748	0.000189331	0.00489277	1.04698
ID27349	A_33_P3298128	NM_002223	ITPR2	0.545529	11.4181	6.2936	0.000190159	0.00491107	1.04242
ID41326	A_24_P15292	NM_032018	C1orf124	-0.343503	11.1951	-6.29247	0.0001904	0.00491391	1.0411
ID47547	A_23_P257803	NM_013391	DMGDH	-1.5469	6.9427	-6.29196	0.000190509	0.00491391	1.0405
ID46627	A_19_P00802064	lincRNA:chr8:2522118-2527693_R	lincRNA:chr8:2522118-2527693_R	0.379258	8.65395	6.29136	0.000190637	0.00491412	1.0398
ID57774	A_24_P73290	NM_001681	ATP2A2	0.355803	12.434	6.28939	0.00019106	0.00491924	1.03748
ID20022	A_23_P316582	NM_152355	ZNF441	-0.68898	8.8842	-6.28932	0.000191076	0.00491924	1.0374
ID11961	A_24_P76546	NM_006990	WASF2	0.626204	12.6689	6.28817	0.000191323	0.00492218	1.03605
ID54394	A_24_P228875	NM_004840	ARHGEF6	0.457576	10.3916	6.28767	0.00019143	0.00492218	1.03546
ID40147	A_23_P21976	NM_001897	CSPG4	1.05172	13.3701	6.28678	0.000191622	0.00492404	1.03441
ID23351	A_19_P00318323	lincRNA:chr6:22191803-22194614_F	lincRNA:chr6:22191803-22194614_F	-0.555837	8.83285	-6.28536	0.000191928	0.0049288	1.03275
ID55781	A_23_P253958	NM_005824	LRRC17	0.470128	14.3671	6.2848	0.000192049	0.00492881	1.03209
ID26513	A_23_P57474	NM_030758	OSBP2	-0.683183	7.749	-6.28296	0.000192446	0.00493545	1.02993
ID51100	A_33_P3333752	ENST00000409396	ENST00000409396	-0.812599	6.89995	-6.28143	0.000192779	0.00493545	1.02813
ID2567	A_23_P120845	NM_005080	XBP1	-0.497766	15.1344	-6.28067	0.000192943	0.00493545	1.02724
ID46196	A_23_P45786	NM_001852	COL9A2	0.405882	10.0068	6.28057	0.000192966	0.00493545	1.02712
ID56467	A_33_P3226735	NR_026876	STL	0.736401	6.40066	6.28056	0.000192968	0.00493545	1.02711
ID41987	A_32_P177024	NM_016038	SBDS	-0.38174	12.9446	-6.28027	0.00019303	0.00493545	1.02677
ID34192	A_23_P120710	NM_003316	TTC3	0.366577	13.8813	6.27766	0.000193597	0.00494687	1.02371
ID21538	A_23_P106117	NM_007374	SIX6	-0.705746	6.1544	-6.27681	0.000193784	0.00494855	1.0227
ID57666	A_23_P101476	NM_030824	ZNF442	-0.396822	10.0581	-6.27393	0.000194414	0.00495605	1.01931
ID19679	A_33_P3723448	NM_001130017	ART3	1.11311	8.20559	6.27351	0.000194504	0.00495605	1.01882
ID52321	A_23_P216630	NM_080546	SLC44A1	0.285424	13.053	6.27351	0.000194505	0.00495605	1.01882
ID40368	A_33_P3276638	NM_024567	HMBOX1	0.279112	12.8102	6.27255	0.000194716	0.00495605	1.01769
ID27223	A_23_P134935	NM_001394	DUSP4	-0.369531	13.7759	-6.27221	0.000194789	0.00495605	1.01729
ID45425	A_23_P84230	NM_032109	OTP	-0.717389	6.31163	-6.27215	0.000194803	0.00495605	1.01722
ID46229	A_33_P3402103	ENST00000399974	ENST00000399974	-0.502911	7.82656	-6.27059	0.000195146	0.0049609	1.01538
ID22310	A_23_P310460	NM_153487	MDGA1	0.957043	9.31475	6.27018	0.000195236	0.0049609	1.0149
ID21067	A_33_P3372979	NR_015451	LOC283267	0.378621	12.9157	6.26898	0.0001955	0.00496453	1.01349
ID25109	A_23_P110345	NM_012110	CHIC2	-0.608436	11.5562	-6.26834	0.000195642	0.00496506	1.01273
ID30572	A_23_P103433	NM_145047	OSCP1	-0.851936	13.1423	-6.2664	0.000196069	0.00497283	1.01045
ID50125	A_23_P94860	NM_024047	NUDT9	-0.377788	13.1345	-6.26476	0.000196431	0.00497893	1.00853
ID24289	A_24_P393372	NM_001100913	PACS2	0.495775	11.9569	6.26337	0.000196739	0.00498365	1.00689
ID34455	A_33_P3364463	NM_173688	NKAIN3	0.640483	10.6575	6.26237	0.000196962	0.00498623	1.00571
ID42578	A_33_P3332492	NM_145235	FANK1	-0.471257	8.85409	-6.26165	0.000197123	0.00498721	1.00486
ID245	A_24_P90097	NM_016824	ADD3	0.370381	13.3433	6.25985	0.000197523	0.00499424	1.00274
ID52051	A_33_P3362046	ENST00000329968	ENST00000329968	0.60911	9.18198	6.25727	0.000198098	0.00500571	0.999698
ID36358	A_23_P103511	NM_001085375	C1orf226	0.426434	14.1465	6.25095	0.000199516	0.00503843	0.992249
ID12908	A_23_P169293	NM_021951	DMRT1	0.521865	8.11573	6.25015	0.000199696	0.00503987	0.991307
ID55334	A_23_P64669	NM_017612	ZCCHC8	-0.334717	13.327	-6.24923	0.000199904	0.00504202	0.990218
ID26051	A_23_P47728	NM_033063	MAP6	-0.384002	11.9078	-6.24801	0.00020018	0.00504587	0.988777
ID25816	A_33_P3280009	A_33_P3280009	A_33_P3280009	-1.36361	7.63817	-6.24537	0.000200778	0.00505783	0.985663
ID16146	A_33_P3405763	NM_001039770	TMPPE	0.362212	8.09957	6.24326	0.000201257	0.00506677	0.983176
ID19740	A_23_P51376	NM_024522	NKAIN1	0.690267	11.1174	6.24267	0.000201391	0.00506704	0.982479
ID29432	A_23_P122531	NM_001040437	C6orf48	-0.300927	16.8568	-6.24075	0.000201829	0.0050749	0.980211
ID2208	A_23_P103511	NM_001085375	C1orf226	0.394867	14.1339	6.24021	0.000201951	0.0050749	0.979578
ID55495	A_23_P253221	NM_032995	ARHGEF4	-0.493847	12.6729	-6.23894	0.000202242	0.00507911	0.978072
ID37434	A_24_P239606	NM_015675	GADD45B	-0.436964	12.473	-6.23839	0.000202368	0.00507914	0.977425
ID60563	A_23_P20697	NM_014694	ADAMTSL2	-0.815336	7.61075	-6.23603	0.000202907	0.00508956	0.974644
ID44100	A_32_P203404	NM_001044369	FAM69C	0.672237	9.0263	6.23134	0.000203986	0.0051135	0.969102
ID10329	A_23_P218817	NM_152246	CPT1B	-0.360854	10.9186	-6.22812	0.000204733	0.00512742	0.965285
ID52679	A_33_P3309551	NM_002839	PTPRD	0.717146	13.4384	6.22786	0.000204792	0.00512742	0.964984
ID40737	A_23_P211207	NM_001112	ADARB1	0.729441	11.0643	6.22729	0.000204925	0.00512762	0.964306
ID34445	A_23_P52647	NM_006795	EHD1	0.288847	14.2415	6.22615	0.000205189	0.0051311	0.962959
ID13958	A_23_P161297	NM_018245	OGDHL	-0.533084	12.0684	-6.22514	0.000205425	0.00513386	0.96176
ID7947	A_23_P215634	NM_001013398	IGFBP3	0.398099	9.44269	6.22204	0.000206147	0.00514877	0.958093
ID30813	A_23_P10374	NM_014925	R3HDM2	0.351348	12.7463	6.21784	0.00020713	0.00517017	0.953123
ID24950	A_33_P3210561	XM_001726802	LOC391359	0.29548	10.8688	6.21555	0.000207668	0.00518046	0.95041
ID51926	A_23_P373079	NM_152716	PATL1	-0.337075	12.1586	-6.21423	0.000207979	0.00518505	0.948849
ID11215	A_23_P117274	NM_005932	MIPEP	-0.348515	10.964	-6.21315	0.000208233	0.00518787	0.947573
ID49763	A_23_P103756	NM_002557	OVGP1	-0.940132	10.1029	-6.21265	0.000208352	0.00518787	0.946978
ID58244	A_33_P3253264	NM_005341	ZBTB48	-0.389445	10.5521	-6.21204	0.000208496	0.00518787	0.946254
ID14671	A_33_P3409635	XM_001717390	LOC100129103	0.539352	7.3191	6.2116	0.000208598	0.00518787	0.945741
ID12198	A_23_P12062	NM_017646	TRIT1	-0.313918	12.5858	-6.21025	0.000208919	0.00519269	0.944137
ID22814	A_33_P3300985	ENST00000335093	KRTAP21-1	-2.02821	4.88947	-6.20711	0.000209664	0.00520805	0.940417
ID55999	A_23_P149259	NM_032323	TMEM79	-0.37812	12.4372	-6.20571	0.000209998	0.00521319	0.938754
ID31640	A_23_P12062	NM_017646	TRIT1	-0.301057	12.5632	-6.20514	0.000210132	0.00521337	0.938085
ID52503	A_23_P111311	NM_144497	AKAP12	-0.501659	8.85409	-6.2026	0.000210739	0.00522526	0.935072
ID57662	A_23_P10374	NM_014925	R3HDM2	0.320618	12.767	6.20145	0.000211014	0.00522892	0.933709
ID7615	A_33_P3341239	NM_006201	PCTK1	0.377463	15.7605	6.20005	0.000211352	0.00523411	0.932039
ID31573	A_33_P3240652	A_33_P3240652	A_33_P3240652	-0.944788	7.02813	-6.19835	0.000211758	0.00524101	0.930032
ID3668	A_19_P00320685	lincRNA:chr15:38363823-38365173_R	lincRNA:chr15:38363823-38365173_R	-0.857664	6.06291	-6.19733	0.000212005	0.00524325	0.928812
ID61339	A_23_P252236	NM_000892	KLKB1	-0.667797	7.8749	-6.19661	0.000212178	0.00524325	0.927959
ID61401	A_23_P39647	NM_005070	SLC4A3	-0.512036	11.7762	-6.19611	0.000212298	0.00524325	0.927371
ID11143	A_32_P97169	NM_005708	GPC6	0.476241	14.1005	6.19585	0.00021236	0.00524325	0.927064
ID4281	A_23_P146233	NM_000237	LPL	-0.550316	10.9045	-6.19475	0.000212626	0.0052449	0.92576
ID20281	A_33_P3249214	NM_144571	CNOT6L	0.42192	10.7576	6.19407	0.000212792	0.0052449	0.924943
ID48473	A_32_P38623	NM_017650	PPP1R9A	0.44913	12.3846	6.19399	0.000212811	0.0052449	0.924848
ID54689	A_23_P112061	NM_152419	HGSNAT	0.520424	13.6807	6.19099	0.000213537	0.0052576	0.921291
ID44974	A_33_P3348362	NR_027263	C14orf128	-0.279922	10.2405	-6.1908	0.000213583	0.0052576	0.921064
ID35366	A_33_P3272921	NM_005224	ARID3A	-0.642967	8.77576	-6.18964	0.000213864	0.00526136	0.91969
ID16604	A_19_P00806423	lincRNA:chr6:155240958-155286533_F	lincRNA:chr6:155240958-155286533_F	-0.976116	10.6712	-6.18782	0.000214307	0.00526911	0.917526
ID30452	A_23_P39550	NM_030923	TMEM163	0.700707	9.07581	6.18641	0.000214652	0.00527213	0.915848
ID26677	A_33_P3256425	NM_001714	BICD1	0.468435	8.56897	6.18626	0.000214687	0.00527213	0.915674
ID18452	A_33_P3323842	NR_002832	BDNFOS	0.603163	7.72938	6.18207	0.000215714	0.00529416	0.91069
ID37492	A_33_P3302255	NM_021999	ITM2B	0.436508	13.2152	6.18017	0.00021618	0.00530242	0.908435
ID7136	A_23_P85015	NM_000898	MAOB	-0.859636	6.32813	-6.17864	0.000216557	0.0053085	0.906612
ID21312	A_33_P3361267	XM_001725380	LOC100128386	-0.711151	8.9167	-6.17478	0.000217511	0.00532868	0.902021
ID29928	A_33_P3397506	XR_078534	LOC653653	0.573856	7.127	6.17392	0.000217722	0.00533069	0.901004
ID35772	A_33_P3360823	NM_024942	C10orf88	-0.262	11.4418	-6.17269	0.000218029	0.005335	0.899534
ID11544	A_23_P76761	NM_003384	VRK1	-0.363255	13.1101	-6.17101	0.000218447	0.00534204	0.897532
ID54306	A_23_P10081	NM_182896	ARL13B	-0.47485	8.68786	-6.17002	0.000218693	0.00534439	0.896356
ID2867	A_23_P143512	NM_007031	HSF2BP	-0.35403	8.84942	-6.16957	0.000218804	0.00534439	0.895826
ID55279	A_24_P221575	NM_001037442	RUFY3	-0.394632	7.64802	-6.16402	0.000220193	0.00537513	0.88921
ID41374	A_32_P55871	NM_033364	C3orf15	-0.681874	6.90541	-6.16153	0.000220819	0.00538104	0.886245
ID58551	A_19_P00809624	lincRNA:chr4:15657202-15695627_F	lincRNA:chr4:15657202-15695627_F	-0.503974	8.07537	-6.1613	0.000220876	0.00538104	0.885972
ID6630	A_23_P159741	NM_017745	BCOR	-0.571087	9.47398	-6.1606	0.000221052	0.00538104	0.885141
ID48700	A_32_P126375	NM_198270	NHS	-1.94023	5.82281	-6.1601	0.000221178	0.00538104	0.884544
ID16964	A_32_P69930	NM_153376	CCDC96	-0.434818	11.7316	-6.15957	0.000221313	0.00538104	0.883905
ID31406	A_33_P3225273	NM_001004128	QSOX1	0.506421	9.14737	6.15941	0.000221353	0.00538104	0.883717
ID39912	A_33_P3405103	NM_020912	FLYWCH1	-0.498291	10.2781	-6.15941	0.000221354	0.00538104	0.883712
ID37394	A_33_P3310696	NM_194458	UBE2J2	-0.31917	14.7799	-6.15849	0.000221586	0.00538348	0.882618
ID9965	A_33_P3355921	ENST00000398177	ENST00000398177	-1.12415	8.15626	-6.15568	0.000222297	0.00539755	0.87927
ID59996	A_33_P3347663	XM_001714545	LOC645321	0.491244	13.1986	6.1542	0.000222672	0.00540347	0.877506
ID2558	A_23_P120710	NM_003316	TTC3	0.350449	13.8999	6.1534	0.000222876	0.0054052	0.876551
ID22390	A_23_P259451	NM_007080	LSM6	-0.333265	13.7164	-6.15261	0.000223077	0.00540688	0.87561
ID35049	A_33_P3344276	NM_022460	HS1BP3	-0.451569	8.71931	-6.14777	0.000224313	0.00543361	0.869836
ID27516	A_19_P00329737	lincRNA:chr2:111960179-112010479_R	lincRNA:chr2:111960179-112010479_R	0.36694	9.42903	6.14434	0.000225192	0.0054517	0.865743
ID31495	A_23_P211207	NM_001112	ADARB1	0.687639	10.9957	6.14171	0.000225871	0.0054649	0.8626
ID57218	A_19_P00805145	lincRNA:chr5:74905519-74917219_F	lincRNA:chr5:74905519-74917219_F	0.503351	7.73981	6.13891	0.000226595	0.00547918	0.859254
ID24426	A_23_P120710	NM_003316	TTC3	0.39411	13.8925	6.13804	0.000226821	0.00548142	0.85821
ID12814	A_33_P3360917	NM_018085	IPO9	0.389682	11.5617	6.13311	0.000228101	0.00550797	0.852328
ID32846	A_33_P3349536	NM_001114121	CHEK1	-0.295917	12.648	-6.13278	0.000228188	0.00550797	0.851927
ID50486	A_33_P3289696	NM_145047	OSCP1	-0.924194	11.0111	-6.13202	0.000228386	0.0055095	0.85102
ID19309	A_23_P22854	NM_017712	PGPEP1	-0.61921	9.43392	-6.13126	0.000228586	0.00551108	0.850106
ID37439	A_23_P432610	NM_153029	N4BP1	0.396279	10.5576	6.12954	0.000229035	0.00551703	0.848055
ID7782	A_24_P76018	NM_001123040	C3orf71	-0.471136	9.83913	-6.12928	0.000229105	0.00551703	0.847739
ID62219	A_19_P00328003	lincRNA:chr16:1430124-1444892_R	lincRNA:chr16:1430124-1444892_R	0.526975	11.2116	6.12877	0.000229237	0.00551703	0.847135
ID14167	A_23_P131825	NM_003279	TNNC2	-0.701092	10.5426	-6.12692	0.000229723	0.0055255	0.844918
ID17231	A_23_P212617	NM_003234	TFRC	0.527031	14.789	6.12624	0.000229902	0.00552642	0.844105
ID14156	A_23_P122531	NM_001040437	C6orf48	-0.305632	16.8571	-6.12575	0.000230031	0.00552642	0.843518
ID41022	A_23_P121276	NM_003157	NEK4	-0.354268	12.1143	-6.12385	0.000230531	0.00553517	0.84125
ID47884	A_32_P191895	BC030617	BC030617	-0.353169	10.4171	-6.12168	0.000231106	0.00554499	0.838646
ID284	A_23_P105862	NM_023037	FRY	-0.415194	10.1448	-6.12128	0.00023121	0.00554499	0.838173
ID2461	A_23_P131383	NM_018062	FANCL	0.298097	14.6094	6.12051	0.000231414	0.00554663	0.837253
ID56740	A_33_P3401647	NM_033256	PPP1R14A	-0.621786	8.94099	-6.11838	0.000231979	0.00555692	0.834703
ID5830	A_33_P3377364	NM_000213	ITGB4	0.592968	9.42437	6.11726	0.000232278	0.00556083	0.833358
ID14515	A_33_P3352517	NM_001037162	ACOT6	-0.970083	5.54221	-6.11664	0.000232442	0.00556151	0.832619
ID54166	A_33_P3283601	NR_026740	LOC389033	0.281359	9.87452	6.11493	0.0002329	0.00556922	0.830561
ID52281	A_23_P65129	NM_032840	SPRYD3	0.465109	11.4401	6.11383	0.000233193	0.00557292	0.829246
ID48091	A_23_P161998	NM_000613	HPX	-0.603955	8.28719	-6.11333	0.000233327	0.00557292	0.828647
ID43855	A_33_P3263569	NM_152763	AKNAD1	-1.51525	9.09766	-6.11054	0.000234075	0.00558753	0.825301
ID7321	A_23_P120883	NM_002133	HMOX1	-0.503441	12.0266	-6.10909	0.000234462	0.00559352	0.823571
ID56579	A_24_P269062	NM_030964	SPRY4	0.503146	14.4269	6.10858	0.000234601	0.00559357	0.822954
ID7473	A_23_P215484	NM_006072	CCL26	-0.745356	7.2514	-6.10212	0.000236345	0.00563187	0.81521
ID44914	A_23_P108657	NM_152528	WDSUB1	-0.33775	11.1397	-6.10134	0.000236557	0.00563366	0.814272
ID26962	A_23_P122531	NM_001040437	C6orf48	-0.309944	16.873	-6.09516	0.000238242	0.0056705	0.806849
ID42101	A_23_P52647	NM_006795	EHD1	0.281113	14.2436	6.09361	0.000238665	0.00567727	0.804993
ID10595	A_23_P168828	NM_005655	KLF10	-0.723576	11.7705	-6.09265	0.00023893	0.00568026	0.803836
ID2057	A_24_P281975	NM_024312	GNPTAB	0.453897	11.2386	6.08917	0.000239885	0.00569968	0.799662
ID5192	A_23_P3681	NM_018092	NETO2	-0.385242	15.1837	-6.08787	0.000240246	0.00570494	0.798091
ID31324	A_23_P129801	NM_006822	RAB40B	0.557058	11.5293	6.0864	0.000240652	0.00571128	0.796323
ID10698	A_33_P3298425	NM_006769	LMO4	-0.581459	15.5331	-6.08373	0.000241392	0.00572518	0.793114
ID13184	A_23_P26704	NM_024311	MFSD11	-0.31344	12.4763	-6.08328	0.000241517	0.00572518	0.792571
ID4326	A_23_P205228	NM_000053	ATP7B	0.421836	10.4286	6.08253	0.000241726	0.00572681	0.791669
ID35768	A_23_P215634	NM_001013398	IGFBP3	0.45033	9.38783	6.08102	0.000242145	0.00573189	0.789856
ID19900	A_33_P3309319	NM_018494	LRDD	-0.502455	16.0237	-6.08075	0.00024222	0.00573189	0.789533
ID19563	A_23_P202156	NM_001077493	NFKB2	-0.666936	9.58143	-6.08004	0.000242418	0.00573325	0.788681
ID13900	A_23_P10081	NM_182896	ARL13B	-0.397763	8.77049	-6.07831	0.000242902	0.0057389	0.786596
ID11956	A_33_P3306159	NM_001080495	TNRC18	0.305149	9.56594	6.07818	0.000242936	0.0057389	0.786446
ID25117	A_23_P117274	NM_005932	MIPEP	-0.274824	10.9918	-6.07688	0.000243301	0.00574419	0.78488
ID55236	A_23_P59410	NM_030615	KIF25	-0.805211	5.80851	-6.07425	0.000244039	0.00575832	0.781709
ID28035	A_24_P67806	NM_000254	MTR	0.38696	10.6034	6.07102	0.000244949	0.00577644	0.77782
ID4038	A_33_P3237927	NM_001164741	ARHGAP4	0.469265	11.3072	6.06844	0.000245677	0.00578379	0.774713
ID40301	A_24_P392632	NM_206948	TRPM3	-1.12733	11.8368	-6.06837	0.000245698	0.00578379	0.774627
ID2486	A_23_P115919	NM_001037537	PHYH	-0.338222	11.7775	-6.06835	0.000245702	0.00578379	0.77461
ID27448	A_23_P202156	NM_001077493	NFKB2	-0.708214	9.55149	-6.06792	0.000245824	0.00578379	0.774088
ID43157	A_23_P137423	NM_052868	IGSF8	0.41504	10.55	6.06587	0.000246406	0.00579415	0.771615
ID53392	A_23_P103661	NM_139118	YY1AP1	-0.355926	14.5424	-6.06496	0.000246664	0.00579688	0.770524
ID2627	A_23_P216023	NM_001146	ANGPT1	-0.768795	8.77042	-6.06429	0.000246853	0.005798	0.769722
ID33721	A_24_P57047	NM_203486	DLL3	0.403286	12.0975	6.06242	0.000247387	0.00580721	0.767462
ID13381	A_23_P423074	NM_015566	FAM169A	-0.318174	11.4682	-6.06086	0.000247832	0.00581434	0.765579
ID56478	A_33_P3294654	NM_030907	C1orf89	-0.488857	9.54187	-6.05804	0.000248639	0.0058272	0.762183
ID17199	A_23_P145134	NM_007045	FGFR1OP	-0.330501	11.951	-6.057	0.000248937	0.0058272	0.760929
ID8174	A_23_P120883	NM_002133	HMOX1	-0.4939	12.0069	-6.05666	0.000249034	0.0058272	0.760521
ID45840	A_33_P3240538	NM_016262	TUBE1	-0.761485	12.7537	-6.05658	0.000249056	0.0058272	0.760427
ID49697	A_23_P355439	NM_170745	HIST1H2AA	-0.534567	8.92985	-6.05626	0.000249149	0.0058272	0.760036
ID22398	A_23_P257417	NM_152385	C2orf63	-0.372142	9.7088	-6.05597	0.000249233	0.0058272	0.759684
ID28128	A_23_P256965	NR_026814	C8orf12	-0.594686	6.62235	-6.05205	0.000250362	0.00584679	0.754961
ID24205	A_24_P802145	NM_005544	IRS1	-1.0641	7.56986	-6.05174	0.000250453	0.00584679	0.754578
ID35249	A_33_P3409124	NM_005126	NR1D2	-0.492758	9.99938	-6.05158	0.000250499	0.00584679	0.754385
ID5122	A_33_P3350778	NM_198535	ZNF699	-0.519293	8.67396	-6.0467	0.000251915	0.0058751	0.748492
ID17980	A_23_P4474	NM_016097	IER3IP1	0.30723	13.3806	6.04626	0.00025204	0.0058751	0.747971
ID35785	A_23_P146134	NM_024025	DUSP26	-0.296469	13.8321	-6.04584	0.000252163	0.0058751	0.747461
ID1290	A_23_P120845	NM_005080	XBP1	-0.523416	15.1186	-6.04536	0.000252304	0.0058751	0.746878
ID28593	A_23_P356565	NM_015324	RRP8	-0.277318	15.4996	-6.04493	0.000252429	0.0058751	0.746359
ID6558	A_32_P177024	NM_016038	SBDS	-0.385434	12.9024	-6.04431	0.00025261	0.00587597	0.74561
ID18179	A_23_P103812	NM_199051	FAM5C	0.536622	7.20976	6.03612	0.000255012	0.00592805	0.735712
ID863	A_23_P106391	NM_020147	THAP10	-0.425979	10.5169	-6.03532	0.000255249	0.00592805	0.73474
ID56639	A_24_P261417	NM_015881	DKK3	0.520184	11.3415	6.0351	0.000255313	0.00592805	0.734476
ID47015	A_33_P3224331	NM_001122665	DDX3Y	0.342463	14.1244	6.03471	0.000255427	0.00592805	0.734009
ID35659	A_23_P167129	NM_022475	HHIP	-0.919247	9.2028	-6.03407	0.000255617	0.0059291	0.733233
ID26070	A_23_P393025	NM_144644	SPATA4	-0.995801	8.08914	-6.02923	0.000257052	0.00594193	0.727378
ID51603	A_23_P103511	NM_001085375	C1orf226	0.386955	14.1169	6.02919	0.000257063	0.00594193	0.72733
ID5824	A_19_P00328073	lincRNA:chr1:94302812-94310855_R	lincRNA:chr1:94302812-94310855_R	0.613337	7.11417	6.02793	0.000257437	0.00594193	0.725809
ID9758	A_23_P98252	NM_001667	ARL2	0.403013	13.3918	6.02776	0.00025749	0.00594193	0.725595
ID61686	A_33_P3531857	NM_001349	DARS	-0.330541	15.4197	-6.02773	0.000257497	0.00594193	0.725567
ID30021	A_23_P121480	NM_001004196	CD200	-0.417661	10.2431	-6.02765	0.000257521	0.00594193	0.72547
ID22658	A_24_P158946	NM_139241	FGD4	-0.339288	10.6101	-6.02718	0.000257662	0.00594193	0.724897
ID45506	A_23_P108657	NM_152528	WDSUB1	-0.378196	11.1497	-6.02693	0.000257735	0.00594193	0.724601
ID31978	A_19_P00807243	lincRNA:chr10:102314585-102322235_F	lincRNA:chr10:102314585-102322235_F	0.404696	7.18027	6.02674	0.000257793	0.00594193	0.724367
ID45742	A_24_P102981	NM_006736	DNAJB2	-0.335105	15.0526	-6.02657	0.000257843	0.00594193	0.724162
ID25964	A_23_P320622	NR_001542	TTTY10	0.569999	6.53698	6.02656	0.000257845	0.00594193	0.724153
ID41973	A_33_P3265374	NM_001145722	HOMER3	-0.373885	16.7937	-6.02635	0.00025791	0.00594193	0.723892
ID7928	A_24_P297078	NM_020531	C20orf3	0.310283	13.0725	6.02464	0.00025842	0.00595025	0.721824
ID10679	A_23_P209564	NM_024843	CYBRD1	0.411302	12.4969	6.02374	0.000258689	0.00595025	0.720735
ID39753	A_24_P136470	NR_027795	BTN2A3	-0.388507	10.6826	-6.0229	0.000258942	0.00595025	0.719713
ID35875	A_23_P212617	NM_003234	TFRC	0.53747	14.8476	6.02273	0.000258991	0.00595025	0.719517
ID52241	A_19_P00330883	lincRNA:chr19:37065185-37080985_F	lincRNA:chr19:37065185-37080985_F	0.413998	7.42537	6.02271	0.000258997	0.00595025	0.719492
ID56753	A_19_P00804950	lincRNA:chr5:43066468-43084668_F	lincRNA:chr5:43066468-43084668_F	-0.382193	7.83955	-6.02081	0.000259569	0.00595998	0.717185
ID5796	A_23_P155351	NM_000060	BTD	0.70707	8.33017	6.02033	0.000259711	0.00595998	0.71661
ID15379	A_32_P27706	NM_003659	AGPS	0.40916	12.2558	6.01852	0.000260257	0.00596611	0.714415
ID44713	A_23_P371824	NM_020127	TUFT1	-0.461074	13.9861	-6.01805	0.000260399	0.00596611	0.713844
ID35444	A_23_P654	NM_003443	ZBTB17	-0.333099	13.588	-6.018	0.000260415	0.00596611	0.713781
ID16679	A_24_P269062	NM_030964	SPRY4	0.508801	14.4744	6.01735	0.000260612	0.00596729	0.712988
ID34388	A_23_P48807	NM_001001556	GALK2	-0.427769	11.6413	-6.0156	0.000261139	0.00597287	0.710874
ID50847	A_33_P3390471	AK092393	LOC100130275	-0.425957	7.80613	-6.01557	0.000261147	0.00597287	0.710843
ID38580	A_23_P57868	NM_000666	ACY1	0.332363	13.288	6.0112	0.000262474	0.00599986	0.705543
ID44267	A_24_P342096	NR_024060	FAM27A	-0.412795	14.4327	-6.00913	0.000263104	0.00601091	0.703035
ID14871	A_23_P253464	NM_139076	FAM175A	0.517664	8.95908	6.00502	0.000264362	0.00603628	0.698045
ID38253	A_23_P93562	NM_014454	SESN1	-0.458754	11.5859	-6.00393	0.000264697	0.006038	0.696721
ID5889	A_19_P00326765	lincRNA:chr5:141839041-141871766_R	lincRNA:chr5:141839041-141871766_R	0.444153	11.5051	6.00382	0.000264731	0.006038	0.696583
ID18597	A_33_P3419912	ENST00000409436	ENST00000409436	-0.453984	9.63205	-6.00247	0.000265145	0.00604406	0.694951
ID30258	A_19_P00322573	lincRNA:chr7:66800962-66805011_F	lincRNA:chr7:66800962-66805011_F	-0.401567	10.4767	-6.00077	0.000265669	0.00604437	0.692885
ID47488	A_23_P37988	NM_152727	CPNE2	-0.420017	14.0858	-6.00044	0.000265769	0.00604437	0.692489
ID45674	A_33_P3260026	NM_031426	AIF1L	-0.286471	11.2302	-6.00018	0.000265851	0.00604437	0.692168
ID8751	A_23_P101476	NM_030824	ZNF442	-0.414111	10.0752	-6.00007	0.000265884	0.00604437	0.692036
ID371	A_24_P392632	NM_206948	TRPM3	-1.15949	11.7945	-5.99991	0.000265933	0.00604437	0.691847
ID36835	A_23_P61531	NM_000404	GLB1	0.353421	13.4546	5.99956	0.000266043	0.00604437	0.691413
ID8489	A_32_P15958	NR_027273	C21orf121	-0.525657	6.48815	-5.99523	0.000267382	0.00607142	0.686161
ID10802	A_23_P103511	NM_001085375	C1orf226	0.401147	14.1152	5.99165	0.000268496	0.00609334	0.681811
ID48326	A_19_P00326870	lincRNA:chrX:71327175-71339200_R	lincRNA:chrX:71327175-71339200_R	0.462507	13.0892	5.99059	0.000268828	0.00609749	0.68052
ID29989	A_33_P3240063	NR_024182	C14orf48	0.556127	6.52366	5.98956	0.000269151	0.00610075	0.679262
ID15747	A_33_P3269824	NM_001024611	LRRC66	-1.03755	9.09055	-5.98876	0.000269398	0.00610075	0.6783
ID40094	A_33_P3248227	NR_003367	PVT1	-0.81739	10.9019	-5.9887	0.000269418	0.00610075	0.678224
ID24033	A_33_P3307810	NM_138803	CCDC148	-0.734603	8.23434	-5.98787	0.000269679	0.0061033	0.67721
ID50279	A_33_P3382271	BC033643	BC033643	-0.393526	10.2146	-5.98584	0.000270315	0.00611432	0.674745
ID28804	A_19_P00330319	lincRNA:chr9:23597325-23684450_R	lincRNA:chr9:23597325-23684450_R	0.71463	7.68719	5.9825	0.000271366	0.0061347	0.670687
ID34123	A_23_P105144	NM_020974	SCUBE2	0.624667	8.51209	5.98048	0.000272004	0.00614399	0.668228
ID11821	A_33_P3245927	NM_024623	OGFOD2	-0.310727	12.8871	-5.9801	0.000272127	0.00614399	0.667757
ID54944	A_23_P368779	NM_153608	ZNF114	-0.334424	7.49688	-5.97978	0.000272227	0.00614399	0.667373
ID46857	A_23_P114185	NM_004615	TSPAN7	0.366537	10.8801	5.97855	0.000272615	0.00614937	0.665882
ID61494	A_33_P3268532	NM_001018073	PCK2	-0.617008	7.0665	-5.978	0.000272791	0.00614995	0.665207
ID36815	A_33_P3302696	NM_003620	PPM1D	-0.454012	11.5544	-5.97473	0.000273831	0.00616903	0.661224
ID23467	A_23_P47168	NM_013280	FLRT1	0.651663	6.92787	5.97439	0.000273938	0.00616903	0.660816
ID19886	A_23_P109171	NM_001195	BFSP1	0.78057	7.76962	5.97368	0.000274166	0.00617077	0.659945
ID9640	A_19_P00318904	lincRNA:chr7:143193413-143193865_F	lincRNA:chr7:143193413-143193865_F	-0.954317	6.68598	-5.96945	0.000275519	0.00619215	0.654794
ID33088	A_23_P212617	NM_003234	TFRC	0.53414	14.8398	5.96846	0.000275837	0.00619215	0.653588
ID33380	A_23_P115792	NM_001001974	PLEKHA1	0.412673	12.0497	5.96843	0.000275847	0.00619215	0.653552
ID20174	A_23_P122531	NM_001040437	C6orf48	-0.290987	16.8579	-5.96828	0.000275895	0.00619215	0.653369
ID48359	A_33_P3252191	ENST00000394874	ENST00000394874	-0.834799	7.32671	-5.96796	0.000275998	0.00619215	0.652978
ID39867	A_24_P71468	NM_012413	QPCT	-0.728549	6.21312	-5.96788	0.000276022	0.00619215	0.652885
ID15748	A_23_P106391	NM_020147	THAP10	-0.421598	10.5171	-5.96662	0.000276427	0.00619784	0.651351
ID19710	A_23_P376591	NM_206808	CLYBL	0.419912	9.32554	5.9638	0.00027734	0.00621489	0.647904
ID4682	A_33_P3637909	AK056566	LOC222070	0.360464	14.1669	5.96257	0.000277738	0.00622042	0.646402
ID54740	A_24_P394698	NM_181747	ORC5L	-0.31162	11.9765	-5.95966	0.000278679	0.00622719	0.642861
ID28125	A_19_P00332398	lincRNA:chr6:83105181-83154431_F	lincRNA:chr6:83105181-83154431_F	1.21242	6.40003	5.95957	0.00027871	0.00622719	0.642748
ID53182	A_23_P206077	NM_022767	AEN	-0.49196	12.4714	-5.95947	0.000278742	0.00622719	0.642626
ID23620	A_23_P117274	NM_005932	MIPEP	-0.338175	10.9665	-5.95933	0.000278788	0.00622719	0.642455
ID17222	A_33_P3290729	NM_005604	POU3F2	0.326548	15.1092	5.95929	0.0002788	0.00622719	0.642409
ID40661	A_33_P3709327	BC017721	LOC100144602	-0.715599	7.11409	-5.95759	0.000279354	0.00623618	0.64033
ID34391	A_23_P77000	NM_014909	VASH1	0.305581	14.6831	5.9561	0.000279838	0.00624329	0.638519
ID34214	A_23_P12062	NM_017646	TRIT1	-0.300875	12.6018	-5.95568	0.000279978	0.00624329	0.637998
ID19222	A_19_P00332305	lincRNA:chr8:142243843-142266943_R	lincRNA:chr8:142243843-142266943_R	0.512756	12.2831	5.95295	0.000280868	0.00625923	0.634674
ID40873	A_23_P215735	NM_018412	ST7	-0.314764	11.7893	-5.95256	0.000280998	0.00625923	0.634192
ID55386	A_33_P3282556	NM_024600	TMEM204	-0.937368	5.75392	-5.94991	0.000281866	0.00627429	0.630964
ID7074	A_23_P12062	NM_017646	TRIT1	-0.303066	12.5825	-5.94953	0.000281993	0.00627429	0.630492
ID32918	A_23_P108657	NM_152528	WDSUB1	-0.331533	11.1788	-5.9491	0.000282134	0.00627429	0.629971
ID21627	A_23_P109143	NM_000311	PRNP	0.523311	15.3085	5.94847	0.00028234	0.00627548	0.629206
ID1053	A_24_P50972	NM_001145004	GOLGA6L6	-0.547461	6.91844	-5.94513	0.000283443	0.00629658	0.625125
ID22516	A_23_P124108	NM_000632	ITGAM	-0.46536	6.94057	-5.94424	0.00028374	0.00629789	0.624029
ID13133	A_23_P212617	NM_003234	TFRC	0.55161	14.7972	5.94403	0.000283809	0.00629789	0.623774
ID11057	A_19_P00808120	lincRNA:chr4:15657202-15695627_F	lincRNA:chr4:15657202-15695627_F	-0.460008	8.88	-5.94307	0.000284127	0.00630153	0.622604
ID14279	A_23_P161522	NM_025124	TMEM134	0.294083	13.1429	5.94104	0.000284802	0.00631308	0.620121
ID60251	A_23_P145068	NM_012123	MTO1	-0.319947	12.6868	-5.94046	0.000284994	0.00631392	0.619416
ID7561	A_24_P696761	NM_001001552	LEMD1	-0.751705	10.0878	-5.93859	0.000285617	0.0063243	0.617131
ID21017	A_32_P136351	NM_052910	SLITRK1	-0.441886	8.14329	-5.93788	0.000285855	0.00632616	0.616259
ID7173	A_33_P3242623	NM_014331	SLC7A11	-0.628726	11.95	-5.93676	0.000286229	0.00633102	0.61489
ID33684	A_24_P74371	NM_000308	CTSA	0.337334	15.8852	5.93622	0.000286409	0.00633159	0.61423
ID18990	A_23_P69030	NM_001850	COL8A1	-0.470037	6.54553	-5.93548	0.000286659	0.0063337	0.613318
ID57589	A_23_P169838	NM_025154	UNC84A	0.265029	14.1225	5.93485	0.000286869	0.00633492	0.612552
ID51672	A_33_P3240767	NM_022094	CIDEC	-0.337933	13.0169	-5.93425	0.00028707	0.00633594	0.611821
ID58350	A_23_P107612	NM_004163	RAB27B	0.445758	8.40975	5.93149	0.000287998	0.006353	0.608443
ID42938	A_23_P111311	NM_144497	AKAP12	-0.535351	8.86303	-5.93014	0.000288454	0.00635555	0.606786
ID37665	A_23_P500741	NM_005187	CBFA2T3	0.63123	9.12628	5.9295	0.000288668	0.00635555	0.60601
ID10304	A_23_P120170	NM_145702	TIGD1	-0.375863	10.36	-5.92936	0.000288715	0.00635555	0.605839
ID54464	A_23_P115792	NM_001001974	PLEKHA1	0.432805	11.9865	5.92931	0.000288734	0.00635555	0.605772
ID14831	A_32_P114284	NM_001079526	IKZF2	0.575929	7.83584	5.92839	0.000289044	0.00635896	0.604649
ID49807	A_23_P115919	NM_001037537	PHYH	-0.33743	11.7826	-5.92721	0.000289444	0.00636435	0.6032
ID19446	A_32_P5568	A_32_P5568	A_32_P5568	-0.479945	7.24152	-5.92568	0.000289961	0.00637015	0.601331
ID2449	A_23_P212617	NM_003234	TFRC	0.534936	14.7936	5.92551	0.000290018	0.00637015	0.601126
ID13147	A_24_P203298	NM_178827	IQUB	-1.35608	6.48295	-5.92457	0.00029034	0.00637065	0.599966
ID58310	A_33_P3251024	NM_015564	LRRTM2	-0.537616	8.98506	-5.92419	0.000290468	0.00637065	0.599506
ID37207	A_23_P70384	NM_003958	RNF8	-0.275858	12.5321	-5.92407	0.000290508	0.00637065	0.599361
ID38744	A_23_P218817	NM_152246	CPT1B	-0.348424	10.9273	-5.92305	0.000290857	0.0063749	0.598104
ID45786	A_23_P91293	NM_004738	VAPB	-0.251088	13.8116	-5.92032	0.000291786	0.00639184	0.594767
ID38338	A_23_P108657	NM_152528	WDSUB1	-0.342111	11.1754	-5.91932	0.000292127	0.00639591	0.593542
ID19910	A_23_P53614	NM_006768	BRAP	-0.332184	11.1769	-5.91823	0.000292501	0.00640066	0.592206
ID51264	A_23_P127948	NM_001124	ADM	-0.498994	9.52098	-5.91768	0.00029269	0.00640138	0.59153
ID12238	A_24_P160696	NM_033364	C3orf15	-0.697614	6.82783	-5.91591	0.000293296	0.00641122	0.589363
ID59918	A_23_P101476	NM_030824	ZNF442	-0.383829	10.0787	-5.9141	0.000293919	0.00642141	0.587144
ID11807	A_32_P108870	NM_002677	PMP2	0.444165	13.9223	5.9127	0.000294404	0.00642651	0.585417
ID31554	A_23_P5601	NM_001381	DOK1	0.299051	13.0703	5.91224	0.00029456	0.00642651	0.584864
ID23841	A_24_P88801	NM_000272	NPHP1	-0.378775	11.1166	-5.91206	0.000294623	0.00642651	0.584639
ID19731	A_33_P3268567	NM_003581	NCK2	0.337474	13.4976	5.91154	0.000294805	0.00642706	0.583994
ID20665	A_24_P143127	NM_000828	GRIA3	0.772674	10.6316	5.91098	0.000294997	0.00642784	0.58331
ID30202	A_23_P106016	NM_002742	PRKD1	0.522109	10.4739	5.9097	0.00029544	0.00643407	0.58174
ID51477	A_19_P00802952	lincRNA:chr2:161109154-161115329_R	lincRNA:chr2:161109154-161115329_R	-0.447098	9.43555	-5.90907	0.00029566	0.00643542	0.580963
ID51779	A_23_P321307	NM_021599	ADAMTS2	0.36153	6.99716	5.9071	0.00029634	0.00644681	0.578557
ID34294	A_23_P114084	NM_000444	PHEX	-0.518493	7.19769	-5.90484	0.000297126	0.00645796	0.575784
ID18364	A_33_P3216664	NR_026925	LOC151174	0.656618	12.2771	5.90447	0.000297256	0.00645796	0.575327
ID38508	A_33_P3343545	NM_002503	NFKBIB	-0.324161	10.3116	-5.90427	0.000297325	0.00645796	0.575084
ID26842	A_33_P3338733	NM_198159	MITF	0.442685	9.40415	5.90347	0.000297605	0.00646062	0.574097
ID60963	A_23_P120845	NM_005080	XBP1	-0.505961	15.1447	-5.90169	0.000298228	0.00646837	0.571911
ID52256	A_23_P415401	NM_001206	KLF9	-0.48435	12.806	-5.90155	0.000298278	0.00646837	0.571735
ID58930	A_23_P67847	NM_024572	GALNT14	-3.00601	5.57102	-5.89963	0.000298951	0.00647953	0.569376
ID57373	A_33_P3403117	NM_005654	NR2F1	0.442551	15.8097	5.89847	0.000299356	0.00648362	0.567957
ID59628	A_23_P92642	NM_024668	ANKHD1	-0.431232	12.89	-5.89801	0.000299519	0.00648362	0.56739
ID34418	A_24_P416346	NM_001079675	ETV4	-0.446617	12.0395	-5.89774	0.000299614	0.00648362	0.567057
ID60972	A_23_P391857	NM_004452	ESRRB	0.530722	6.89356	5.89603	0.000300214	0.0064914	0.564963
ID7208	A_23_P121926	NM_005410	SEPP1	1.0398	8.28418	5.89582	0.00030029	0.0064914	0.564697
ID57995	A_24_P48248	NM_024032	C17orf53	-0.52856	9.74316	-5.89127	0.000301897	0.00652269	0.559112
ID31203	A_33_P3228023	NM_021626	SCPEP1	-0.578468	7.7918	-5.88833	0.000302942	0.00654183	0.555494
ID46076	A_24_P936145	NM_138736	GNAO1	-0.438474	9.75654	-5.88396	0.000304501	0.00657202	0.550122
ID11313	A_23_P151297	NM_015319	TENC1	0.323983	11.98	5.88302	0.000304839	0.00657586	0.54896
ID25722	A_33_P3383189	NM_001145250	SP9	-0.305077	8.30607	-5.88208	0.000305177	0.00657968	0.547801
ID19203	A_23_P42306	NM_006120	HLA-DMA	-0.487908	8.71455	-5.8814	0.00030542	0.00658147	0.546966
ID19055	A_32_P135348	NM_033394	TANC1	0.318612	14.0545	5.88024	0.000305836	0.00658697	0.545541
ID7344	A_33_P3291524	NM_001143939	ZNF534	-0.642145	6.6772	-5.8788	0.000306355	0.00659033	0.543766
ID15386	A_23_P133438	NM_019018	FAM105A	-0.296365	8.24791	-5.87858	0.000306435	0.00659033	0.543495
ID52222	A_33_P3409124	NM_005126	NR1D2	-0.50983	10.0415	-5.87847	0.000306475	0.00659033	0.543359
ID22082	A_23_P86599	NM_007329	DMBT1	-1.61444	5.86126	-5.8778	0.000306716	0.00659073	0.542536
ID58542	A_23_P72059	NM_019086	VSIG10	0.510189	11.0362	5.87744	0.000306848	0.00659073	0.542086
ID47233	A_23_P110167	NM_002413	MGST2	-0.646071	9.186	-5.87708	0.000306976	0.00659073	0.541648
ID11976	A_23_P122531	NM_001040437	C6orf48	-0.308758	16.8689	-5.87613	0.000307318	0.00659463	0.540481
ID61631	A_23_P40847	NM_004267	CHST2	0.377645	12.3831	5.87297	0.000308463	0.00661269	0.536588
ID56811	A_33_P3277447	NM_000112	SLC26A2	0.34741	12.6074	5.87292	0.000308483	0.00661269	0.536523
ID123	A_23_P346265	NM_024312	GNPTAB	0.562301	9.70638	5.87119	0.000309113	0.00662274	0.534385
ID43346	A_23_P10081	NM_182896	ARL13B	-0.455826	8.84393	-5.86955	0.000309708	0.00663201	0.532374
ID42326	A_19_P00318172	lincRNA:chr20:31136602-31172798_R	lincRNA:chr20:31136602-31172798_R	-0.54596	8.47499	-5.86889	0.000309951	0.00663294	0.531552
ID17496	A_24_P519672	NR_026877	MGC2889	0.619931	7.34667	5.86855	0.000310075	0.00663294	0.531134
ID29002	A_23_P379649	NM_001003940	BMF	-0.98687	6.94945	-5.86365	0.000311868	0.00666783	0.525096
ID23017	A_23_P121222	NM_020165	RAD18	-0.322914	11.9053	-5.86175	0.000312568	0.006678	0.522751
ID4314	A_23_P120845	NM_005080	XBP1	-0.498652	15.1444	-5.86073	0.000312944	0.006678	0.521491
ID4105	A_23_P100386	NM_152456	IL34	-0.636068	5.88469	-5.86042	0.000313056	0.006678	0.521116
ID20285	A_33_P3217649	NM_001048265	C9orf116	-0.526658	11.6482	-5.86019	0.000313142	0.006678	0.520829
ID56745	A_24_P925314	NM_000405	GM2A	0.35233	9.10994	5.86015	0.000313159	0.006678	0.520773
ID12667	A_23_P101476	NM_030824	ZNF442	-0.370672	10.0784	-5.85939	0.000313439	0.00668051	0.519835
ID46706	A_24_P143127	NM_000828	GRIA3	0.720365	10.7304	5.85893	0.00031361	0.00668067	0.519266
ID10948	A_23_P303210	NM_153687	IKBIP	-0.447685	11.2449	-5.85842	0.000313798	0.0066812	0.518639
ID41248	A_33_P3380523	ENST00000376376	ENST00000376376	-0.383964	10.9883	-5.85757	0.000314112	0.00668175	0.51759
ID47776	A_23_P126593	NM_005620	S100A11	-0.41536	10.6826	-5.85747	0.000314149	0.00668175	0.517466
ID53530	A_33_P3400973	NM_001001331	ATP2B2	0.6675	7.65268	5.85665	0.000314453	0.00668474	0.516454
ID6137	A_23_P120883	NM_002133	HMOX1	-0.466628	11.998	-5.85567	0.000314816	0.00668899	0.515246
ID59174	A_33_P3258782	NM_003916	AP1S2	0.41938	11.633	5.85139	0.00031641	0.00671938	0.509959
ID25422	A_23_P256375	NM_004604	STX4	-0.286627	13.2811	-5.84985	0.000316985	0.00672651	0.50806
ID34494	A_23_P202156	NM_001077493	NFKB2	-0.658868	9.56771	-5.84961	0.000317075	0.00672651	0.507764
ID290	A_23_P254917	NM_006149	LGALS4	-0.523894	6.63776	-5.84837	0.000317538	0.00673055	0.506234
ID58574	A_23_P32036	NM_017881	C9orf95	0.625841	9.92578	5.84822	0.000317593	0.00673055	0.506052
ID60216	A_23_P54540	NM_001013703	EIF2AK4	-0.319484	12.3177	-5.84776	0.000317767	0.00673075	0.505479
ID54454	A_19_P00813490	lincRNA:chr19:42419485-42425035_R	lincRNA:chr19:42419485-42425035_R	0.480932	6.85362	5.84629	0.000318318	0.00673613	0.503666
ID60566	A_23_P212617	NM_003234	TFRC	0.529849	14.8172	5.84621	0.00031835	0.00673613	0.503561
ID61962	A_23_P22444	NM_002621	CFP	0.469761	9.18687	5.84492	0.000318834	0.0067429	0.501969
ID54798	A_33_P3221458	NR_002722	ZNF204	0.696028	9.83277	5.8419	0.000319973	0.00676349	0.498237
ID20452	A_23_P212715	NM_170662	CBLB	-0.34361	11.6636	-5.83875	0.000321167	0.00678524	0.494337
ID2629	A_33_P3250133	NM_019086	VSIG10	0.305351	10.8177	5.83775	0.000321546	0.00678974	0.493103
ID53149	A_23_P58538	NR_015370	C5orf26	-0.298815	15.0998	-5.83668	0.000321952	0.00679481	0.491782
ID34184	A_24_P111134	NM_013382	POMT2	0.296167	13.0302	5.8356	0.000322366	0.00680004	0.490437
ID15444	A_23_P10995	NM_014483	RBMS3	0.555535	6.81373	5.8347	0.000322706	0.00680373	0.48933
ID18930	A_19_P00321885	lincRNA:chr7:130628925-130794653_R	lincRNA:chr7:130628925-130794653_R	-0.439491	11.5523	-5.83405	0.000322954	0.00680545	0.488527
ID1137	A_23_P315836	NM_017451	BAIAP2	-0.521282	10.6091	-5.83117	0.000324058	0.00682298	0.484956
ID9366	A_33_P3313796	NM_030771	CCDC34	-0.434798	14.6094	-5.8306	0.000324277	0.00682298	0.484249
ID20346	A_33_P3533325	AK055244	LOC284244	-1.00816	5.74931	-5.83057	0.000324285	0.00682298	0.48422
ID41062	A_32_P214340	A_32_P214340	A_32_P214340	-0.541665	9.10883	-5.82738	0.000325513	0.00684529	0.480264
ID7823	A_23_P103511	NM_001085375	C1orf226	0.408186	14.1441	5.82626	0.000325944	0.00685084	0.478879
ID11421	A_33_P3234020	NM_004884	IGDCC3	-0.418568	13.6315	-5.82379	0.000326899	0.00686404	0.475815
ID58399	A_23_P115636	NM_004412	TRDMT1	-0.420553	8.21769	-5.82377	0.000326907	0.00686404	0.475791
ID7738	A_33_P3226832	NM_001993	F3	-0.49244	11.8821	-5.82247	0.000327409	0.00687107	0.474182
ID18109	A_23_P216630	NM_080546	SLC44A1	0.264732	13.0862	5.82143	0.000327813	0.00687343	0.472892
ID31113	A_23_P103511	NM_001085375	C1orf226	0.405762	14.1546	5.82131	0.000327857	0.00687343	0.472751
ID31748	A_24_P271323	NM_030777	SLC2A10	0.491522	12.0905	5.82013	0.000328318	0.00687958	0.471279
ID56312	A_23_P12062	NM_017646	TRIT1	-0.308567	12.5914	-5.81846	0.000328968	0.00688968	0.469208
ID49186	A_24_P378402	NM_152457	ZNF597	-0.534468	6.34267	-5.81485	0.000330378	0.00691567	0.464731
ID50990	A_33_P3280694	ENST00000334003	ENST00000334003	0.276375	10.1695	5.81328	0.000330992	0.00692498	0.462787
ID25257	A_23_P117582	NM_130469	JDP2	-0.35983	13.0377	-5.81125	0.000331787	0.00693473	0.460275
ID29964	A_23_P215720	NM_000492	CFTR	-1.39178	5.53506	-5.81123	0.000331796	0.00693473	0.460245
ID41740	A_23_P97064	NM_018438	FBXO6	-0.871833	10.009	-5.80955	0.000332459	0.00694255	0.458155
ID37378	A_23_P51187	NM_002744	PRKCZ	0.378155	12.8309	5.80942	0.000332509	0.00694255	0.457998
ID58010	A_23_P115792	NM_001001974	PLEKHA1	0.391963	12.0625	5.80723	0.000333372	0.00695702	0.455284
ID3543	A_23_P216225	NM_004430	EGR3	-1.13363	6.22645	-5.80649	0.000333667	0.00695861	0.454359
ID52147	A_24_P391604	NM_181605	KRTAP6-3	-0.2916	9.00251	-5.80618	0.000333788	0.00695861	0.453979
ID40642	A_23_P52986	NM_152718	VWCE	-0.564809	11.5396	-5.80537	0.000334109	0.00696017	0.452974
ID50263	A_19_P00803025	lincRNA:chr9:21506160-21506630_R	lincRNA:chr9:21506160-21506630_R	0.632131	7.84824	5.80514	0.000334202	0.00696017	0.45268
ID10208	A_24_P98411	NM_005347	HSPA5	0.341108	12.9677	5.80352	0.000334841	0.00696993	0.45068
ID50264	A_23_P103511	NM_001085375	C1orf226	0.40322	14.1327	5.8025	0.000335247	0.00697484	0.449411
ID59413	A_23_P102242	NM_022826	MARCH7	-0.263754	11.2487	-5.80135	0.000335705	0.00698082	0.447983
ID30649	A_33_P3880302	NM_004442	EPHB2	-0.420327	10.7911	-5.7993	0.000336525	0.00699236	0.445427
ID56157	A_23_P142154	NM_031485	GRWD1	-0.34557	13.0334	-5.79822	0.000336955	0.00699236	0.444089
ID16397	A_23_P66948	NM_022751	FAM59A	0.327877	11.8145	5.79821	0.000336961	0.00699236	0.444072
ID10535	A_23_P115792	NM_001001974	PLEKHA1	0.371793	12.0472	5.79807	0.000337013	0.00699236	0.443909
ID55396	A_23_P56746	NM_004460	FAP	-0.915556	8.80108	-5.79783	0.000337113	0.00699236	0.443599
ID44432	A_23_P303671	NM_001393	ECM2	-1.39857	5.42955	-5.79646	0.000337658	0.00699542	0.441908
ID15647	A_24_P364057	NM_032930	C11orf70	-0.506868	9.58708	-5.7963	0.000337725	0.00699542	0.4417
ID61895	A_23_P16242	NM_021143	ZNF20	-0.347735	11.0428	-5.79618	0.000337772	0.00699542	0.441554
ID16118	A_23_P31866	NM_080651	MED30	-0.322549	11.1824	-5.79405	0.000338627	0.00700958	0.438907
ID2287	A_23_P304543	NM_147133	NFX1	-0.377574	12.2212	-5.79331	0.000338926	0.00701197	0.437983
ID46764	A_32_P136351	NM_052910	SLITRK1	-0.494442	8.01558	-5.79291	0.000339085	0.00701197	0.437492
ID10051	A_23_P121480	NM_001004196	CD200	-0.460031	10.2714	-5.79153	0.000339642	0.00701897	0.435772
ID54254	A_24_P865	NM_206921	C6orf204	-0.601584	12.3181	-5.79096	0.00033987	0.00701897	0.435069
ID40162	A_23_P111311	NM_144497	AKAP12	-0.464961	8.91701	-5.7908	0.000339937	0.00701897	0.434865
ID56987	A_24_P120970	NM_032937	C9orf37	-0.258767	10.7641	-5.79006	0.000340236	0.00702161	0.433943
ID21478	A_33_P3321697	NM_022140	EPB41L4A	0.550756	12.3347	5.78886	0.000340723	0.00702415	0.432445
ID50078	A_33_P3370855	ENST00000345014	ENST00000345014	-1.3983	5.31913	-5.78826	0.000340963	0.00702415	0.431709
ID15312	A_19_P00321406	lincRNA:chr3:106830637-106959449_R	lincRNA:chr3:106830637-106959449_R	-0.511615	7.27947	-5.7882	0.000340987	0.00702415	0.431633
ID12162	A_23_P304543	NM_147133	NFX1	-0.349697	12.2399	-5.78806	0.000341045	0.00702415	0.431457
ID8841	A_19_P00316199	lincRNA:chr2:37067684-37068375_R	lincRNA:chr2:37067684-37068375_R	0.518381	9.63836	5.78635	0.000341737	0.00703487	0.429334
ID62705	A_23_P120170	NM_145702	TIGD1	-0.395758	10.3182	-5.78548	0.000342091	0.00703862	0.42825
ID26633	A_23_P150555	NM_006551	SCGB1D2	-0.703615	5.87876	-5.785	0.000342289	0.00703916	0.427644
ID39127	A_23_P121480	NM_001004196	CD200	-0.430926	10.2781	-5.77985	0.000344388	0.00707879	0.42124
ID33846	A_33_P3231262	BC041894	LOC257396	-0.387006	8.0186	-5.7784	0.000344982	0.00708744	0.419435
ID26006	A_23_P216282	NM_014629	ARHGEF10	0.316569	13.6676	5.77754	0.000345336	0.00708835	0.418361
ID17547	A_24_P228875	NM_004840	ARHGEF6	0.418972	10.3294	5.77745	0.000345373	0.00708835	0.418251
ID24889	A_23_P69329	NM_007312	HYAL1	0.654337	7.1117	5.77604	0.000345955	0.00709498	0.416487
ID20780	A_23_P306352	NM_020769	RGAG1	-0.94848	5.85503	-5.77583	0.000346042	0.00709498	0.416225
[truncated: 348 more rows]
