# Supplementary material for: Analysis of SOX2-Regulated Transcriptome in Glioma Stem Cells
Source: PLoS One. 2016 Sep 26;11(9):e0163155. doi: 10.1371/journal.pone.0163155 (PMC5036841; doi:10.1371/journal.pone.0163155)
Supplement: S2 Table — (XLS) [file pone.0163155.s002.xls]

## Sheet: Sheet0
© 2000-2016 QIAGEN. All rights reserved.
Category	Function	Function Annotation	p-value	Activation z-score	Molecules	# Molecules
Dermatological Diseases and Conditions	skin lesion	skin lesion	1,63E-08		ACSBG1, ADAMTS18, ADAMTS6, AHSG, AMIGO2, AOC3, ASXL3, C1QTNF9, C8orf4, CABP7, CASS4, CCDC30, CDS1, CES1, CFTR, CHIA, COL22A1, COL28A1, COL2A1, CRB1, CSPG4, CSTA, CYP26A1, DENND2D, DMBT1, DMGDH, DNAH10, DNAH7, DNAI1, ELMO1, ETV7, F11R, FAM183BP, FAM209B, FAP, FBLIM1, FBLN1, FILIP1, GALNT14, GALNT5, GATA2, GHR, GRIN2A, HDC, HEY1, HTR1D, IGFBP5, INHBA, IQUB, IRS1, ITLN2, KCNJ2, KITLG, LRRC66, LUM, M…	71
Dermatological Diseases and Conditions	skin tumor	skin tumor	2,93E-08		ACSBG1, ADAMTS18, ADAMTS6, AHSG, AMIGO2, AOC3, ASXL3, C1QTNF9, C8orf4, CABP7, CASS4, CCDC30, CDS1, CES1, CFTR, CHIA, COL22A1, COL28A1, COL2A1, CRB1, CSPG4, CSTA, CYP26A1, DENND2D, DMBT1, DMGDH, DNAH10, DNAH7, DNAI1, ELMO1, ETV7, F11R, FAM183BP, FAM209B, FAP, FBLIM1, FBLN1, FILIP1, GALNT14, GALNT5, GATA2, GHR, GRIN2A, HDC, HEY1, HTR1D, IGFBP5, INHBA, IQUB, IRS1, ITLN2, KCNJ2, KITLG, LRRC66, LUM, M…	70
Dermatological Diseases and Conditions	skin cancer	skin cancer	4,28E-08		ACSBG1, ADAMTS18, ADAMTS6, AMIGO2, AOC3, ASXL3, C1QTNF9, C8orf4, CABP7, CASS4, CCDC30, CDS1, CES1, CFTR, CHIA, COL22A1, COL28A1, COL2A1, CRB1, CSPG4, CSTA, CYP26A1, DENND2D, DMBT1, DMGDH, DNAH10, DNAH7, DNAI1, ELMO1, ETV7, F11R, FAM183BP, FAM209B, FAP, FBLIM1, FBLN1, FILIP1, GALNT14, GALNT5, GATA2, GHR, GRIN2A, HDC, HEY1, HTR1D, IGFBP5, INHBA, IQUB, IRS1, ITLN2, KCNJ2, KITLG, LRRC66, LUM, MYO1A, …	69
Dermatological Diseases and Conditions	malignant cutaneous melanoma cancer	malignant cutaneous melanoma cancer	1,21E-07		ACSBG1, ADAMTS18, ADAMTS6, AMIGO2, AOC3, ASXL3, C1QTNF9, C8orf4, CABP7, CASS4, CCDC30, CDS1, CES1, CFTR, CHIA, COL22A1, COL28A1, COL2A1, CRB1, CSPG4, CSTA, CYP26A1, DMBT1, DMGDH, DNAH10, DNAH7, DNAI1, ELMO1, ETV7, F11R, FAM209B, FAP, FBLIM1, FBLN1, FILIP1, GALNT14, GALNT5, GATA2, GHR, GRIN2A, HDC, HTR1D, IGFBP5, INHBA, IRS1, ITLN2, KCNJ2, KITLG, LRRC66, LUM, MYO1A, NCAN, NHS, PIPOX, PLK2, RAB11FI…	64
Dermatological Diseases and Conditions	squamous cell skin cancer	squamous cell skin cancer	9,32E-03		ADAMTS18, COL22A1, DNAH10, DNAH7, ELMO1, FAM183BP, FAP, HEY1, HTR1D, IQUB, RUNX1T1, TMEM196, TRPM3	13
Dermatological Diseases and Conditions	autosomal dominant cutis laxa type 2	autosomal dominant cutis laxa type 2	9,35E-03		FBLN5	1
Dermatological Diseases and Conditions	chronic inflammation	chronic inflammation of skin	9,35E-03		BMX	1
Dermatological Diseases and Conditions	familial progressive hyperpigmentation	familial progressive hyperpigmentation	9,35E-03		KITLG	1
Dermatological Diseases and Conditions	generalized hypertrichosis terminalis	generalized hypertrichosis terminalis	9,35E-03		ABCA5	1
Dermatological Diseases and Conditions	ichthyosis bullosa of Siemens-like autosomal recessive exfoliative ichthyosis	ichthyosis bullosa of Siemens-like autosomal recessive exfoliative ichthyosis	9,35E-03		CSTA	1
Cancer	skin tumor	skin tumor	2,93E-08		ACSBG1, ADAMTS18, ADAMTS6, AHSG, AMIGO2, AOC3, ASXL3, C1QTNF9, C8orf4, CABP7, CASS4, CCDC30, CDS1, CES1, CFTR, CHIA, COL22A1, COL28A1, COL2A1, CRB1, CSPG4, CSTA, CYP26A1, DENND2D, DMBT1, DMGDH, DNAH10, DNAH7, DNAI1, ELMO1, ETV7, F11R, FAM183BP, FAM209B, FAP, FBLIM1, FBLN1, FILIP1, GALNT14, GALNT5, GATA2, GHR, GRIN2A, HDC, HEY1, HTR1D, IGFBP5, INHBA, IQUB, IRS1, ITLN2, KCNJ2, KITLG, LRRC66, LUM, M…	70
Cancer	skin cancer	skin cancer	4,28E-08		ACSBG1, ADAMTS18, ADAMTS6, AMIGO2, AOC3, ASXL3, C1QTNF9, C8orf4, CABP7, CASS4, CCDC30, CDS1, CES1, CFTR, CHIA, COL22A1, COL28A1, COL2A1, CRB1, CSPG4, CSTA, CYP26A1, DENND2D, DMBT1, DMGDH, DNAH10, DNAH7, DNAI1, ELMO1, ETV7, F11R, FAM183BP, FAM209B, FAP, FBLIM1, FBLN1, FILIP1, GALNT14, GALNT5, GATA2, GHR, GRIN2A, HDC, HEY1, HTR1D, IGFBP5, INHBA, IQUB, IRS1, ITLN2, KCNJ2, KITLG, LRRC66, LUM, MYO1A, …	69
Cancer	malignant cutaneous melanoma cancer	malignant cutaneous melanoma cancer	1,21E-07		ACSBG1, ADAMTS18, ADAMTS6, AMIGO2, AOC3, ASXL3, C1QTNF9, C8orf4, CABP7, CASS4, CCDC30, CDS1, CES1, CFTR, CHIA, COL22A1, COL28A1, COL2A1, CRB1, CSPG4, CSTA, CYP26A1, DMBT1, DMGDH, DNAH10, DNAH7, DNAI1, ELMO1, ETV7, F11R, FAM209B, FAP, FBLIM1, FBLN1, FILIP1, GALNT14, GALNT5, GATA2, GHR, GRIN2A, HDC, HTR1D, IGFBP5, INHBA, IRS1, ITLN2, KCNJ2, KITLG, LRRC66, LUM, MYO1A, NCAN, NHS, PIPOX, PLK2, RAB11FI…	64
Cancer	melanoma	melanoma	9,66E-07		ACSBG1, ADAMTS18, ADAMTS6, AMIGO2, AOC3, ASXL3, C1QTNF9, C8orf4, CABP7, CASS4, CCDC30, CDS1, CES1, CFTR, CHIA, COL22A1, COL28A1, COL2A1, CRB1, CSPG4, CSTA, CYP26A1, DMBT1, DMGDH, DNAH10, DNAH7, DNAI1, ELMO1, ETV7, F11R, FAM209B, FAP, FBLIM1, FBLN1, FILIP1, GALNT14, GALNT5, GATA2, GHR, GRIN2A, HDC, HEY1, HTR1D, IGFBP5, INHBA, IRS1, ITLN2, KCNJ2, KITLG, LRRC66, LUM, MYO1A, NCAN, NHS, PIPOX, PLA2G16…	66
Cancer	uterine serous papillary cancer	uterine serous papillary cancer	2,52E-05		AOC3, CSPG4, ECM2, FAM65B, FBLN1, FBLN5, IGFBP5, LUM, PLP1, RUNX1T1	10
Cancer	female genital tract serous cancer	female genital tract serous cancer	2,14E-04		AOC3, ATP8B1, CSPG4, ECM2, FAM65B, FBLN1, FBLN5, IGFBP5, LUM, PLP1, RGCC, RUNX1T1	12
Cancer	serous neoplasm	serous neoplasm	5,76E-04		AOC3, ATP8B1, COL28A1, CSPG4, DNAH7, ECM2, FAM65B, FBLN1, FBLN5, IGFBP5, LUM, PLP1, RGCC, RUNX1T1, TG	15
Cancer	proliferation	proliferation of tumor cells	7,27E-04	-1,139	ATF3, CD82, DDIT3, FAP, GDF15, IGFBP5, INHBA, IRS1, KITLG, LUM, PLAU, TG	12
Cancer	gliomatosis	gliomatosis	9,40E-04		ASXL3, BMF, CFTR, COL22A1, CSPG4, DMBT1, DNAH10, DQX1, EGR3, ELMO1, FBLIM1, GALNT5, GDF15, GPNMB, IGFBP5, LUM, PLAU	17
Cancer	autophagy	autophagy of cancer cells	1,27E-03		DDIT3, NUPR1	2
Cancer	upper gastrointestinal tract cancer	upper gastrointestinal tract cancer	1,36E-03		ADAMTS18, AKNAD1, ASXL3, C1QL1, C1QTNF9, CDS1, COL22A1, CRB1, CSPG4, CSTA, CYP26A1, DMBT1, DNAH10, DNAH7, EGR3, ELMO1, F11R, FBLN1, IGFBP5, INHBA, IQUB, MYO1A, PLAU, PLP1, PPP1R1B, RUNX1T1, SPDYA, TG, TMEM196, TRPM3	30
Cancer	astrocytoma	astrocytoma	2,40E-03		ASXL3, BMF, COL22A1, CSPG4, DMBT1, DNAH10, DQX1, EGR3, ELMO1, GALNT5, GPNMB, IGFBP5, LUM, PLAU	14
Cancer	upper gastrointestinal tract tumor	upper gastrointestinal tract tumor	2,51E-03		ADAMTS18, AKNAD1, ASXL3, C1QL1, C1QTNF9, CDS1, COL22A1, CRB1, CSPG4, CSTA, CYP26A1, DMBT1, DNAH10, DNAH7, EGR3, ELMO1, F11R, FBLN1, IGFBP5, INHBA, IQUB, MYO1A, PLAU, PLP1, PPP1R1B, RUNX1T1, SPDYA, TG, TMEM196, TRPM3	30
Cancer	growth	growth of tumor	2,55E-03	-0,953	AOC3, ATF3, BMX, CD82, DDIT3, FAP, FBLN5, GDF15, GPNMB, IGFBP5, INHBA, IRS1, KITLG, LUM, PLAU, TG	16
Cancer	growth	growth of plasmacytoma	9,35E-03		INHBA	1
Cancer	hyperplasia	hyperplasia of endocrine cells	2,70E-03		IRS1, RAPGEF3, TG	3
Cancer	hyperplasia	hyperplasia of spleen	9,05E-03		BMF, CFTR, GADD45G	3
Cancer	hyperplasia	hyperplasia of B-lymphocyte derived cell lines	9,35E-03		KITLG	1
Cancer	hyperplasia	hyperplasia of Th2 cells	9,35E-03		PLP1	1
Cancer	malignant neoplasm of aerodigestive tract	malignant neoplasm of aerodigestive tract	3,81E-03		AKNAD1, C1QTNF9, COL22A1, CSTA, DNAH7, ELMO1, F11R, IGFBP5, INHBA, PPP1R1B, SPDYA, TG, TRPM3	13
Cancer	invasion	invasion of trophoblast cells	4,52E-03		AHSG, INHBA	2
Cancer	gastroesophageal cancer	gastroesophageal cancer	6,67E-03		ADAMTS18, AKNAD1, ASXL3, C1QL1, C1QTNF9, CDS1, COL22A1, CRB1, CSPG4, CYP26A1, DMBT1, DNAH10, DNAH7, EGR3, ELMO1, FBLN1, IQUB, MYO1A, PLAU, PLP1, PPP1R1B, RUNX1T1, SPDYA, TG, TMEM196, TRPM3	26
Cancer	upper aerodigestive tract carcinoma	upper aerodigestive tract carcinoma	8,88E-03		AKNAD1, C1QTNF9, COL22A1, CSTA, DNAH7, ELMO1, F11R, IGFBP5, INHBA, SPDYA, TG	11
Cancer	squamous cell skin cancer	squamous cell skin cancer	9,32E-03		ADAMTS18, COL22A1, DNAH10, DNAH7, ELMO1, FAM183BP, FAP, HEY1, HTR1D, IQUB, RUNX1T1, TMEM196, TRPM3	13
Cancer	breast or ovarian cancer	breast or ovarian cancer	9,34E-03		ADAMTS18, ADAMTS6, AOC3, ATF3, ATP8B1, BMX, CES1, COL28A1, CSPG4, DENND2D, DNAH7, EGR3, F11R, FBLN1, FBLN5, GDF15, GRIN2A, IGFBP5, INHBA, IRS1, MYO1A, NCAN, NHS, PCK2, PLAU, PPP1R1B, RGCC, RUNX1T1, TG	29
Cancer	aggregatability	aggregatability of colorectal cancer cell lines	9,35E-03		CD82	1
Cancer	apoptosis	apoptosis of TM4t cells	9,35E-03		DDIT3	1
Cancer	cell viability	cell viability of mesothelioma cells	9,35E-03		KITLG	1
Cancer	dermatofibroma	dermatofibroma	9,35E-03		KITLG	1
Cancer	early-onset myelodysplastic syndrome	early-onset myelodysplastic syndrome	9,35E-03		GATA2	1
Organismal Injury and Abnormalities	skin tumor	skin tumor	2,93E-08		ACSBG1, ADAMTS18, ADAMTS6, AHSG, AMIGO2, AOC3, ASXL3, C1QTNF9, C8orf4, CABP7, CASS4, CCDC30, CDS1, CES1, CFTR, CHIA, COL22A1, COL28A1, COL2A1, CRB1, CSPG4, CSTA, CYP26A1, DENND2D, DMBT1, DMGDH, DNAH10, DNAH7, DNAI1, ELMO1, ETV7, F11R, FAM183BP, FAM209B, FAP, FBLIM1, FBLN1, FILIP1, GALNT14, GALNT5, GATA2, GHR, GRIN2A, HDC, HEY1, HTR1D, IGFBP5, INHBA, IQUB, IRS1, ITLN2, KCNJ2, KITLG, LRRC66, LUM, M…	70
Organismal Injury and Abnormalities	skin cancer	skin cancer	4,28E-08		ACSBG1, ADAMTS18, ADAMTS6, AMIGO2, AOC3, ASXL3, C1QTNF9, C8orf4, CABP7, CASS4, CCDC30, CDS1, CES1, CFTR, CHIA, COL22A1, COL28A1, COL2A1, CRB1, CSPG4, CSTA, CYP26A1, DENND2D, DMBT1, DMGDH, DNAH10, DNAH7, DNAI1, ELMO1, ETV7, F11R, FAM183BP, FAM209B, FAP, FBLIM1, FBLN1, FILIP1, GALNT14, GALNT5, GATA2, GHR, GRIN2A, HDC, HEY1, HTR1D, IGFBP5, INHBA, IQUB, IRS1, ITLN2, KCNJ2, KITLG, LRRC66, LUM, MYO1A, …	69
Organismal Injury and Abnormalities	malignant cutaneous melanoma cancer	malignant cutaneous melanoma cancer	1,21E-07		ACSBG1, ADAMTS18, ADAMTS6, AMIGO2, AOC3, ASXL3, C1QTNF9, C8orf4, CABP7, CASS4, CCDC30, CDS1, CES1, CFTR, CHIA, COL22A1, COL28A1, COL2A1, CRB1, CSPG4, CSTA, CYP26A1, DMBT1, DMGDH, DNAH10, DNAH7, DNAI1, ELMO1, ETV7, F11R, FAM209B, FAP, FBLIM1, FBLN1, FILIP1, GALNT14, GALNT5, GATA2, GHR, GRIN2A, HDC, HTR1D, IGFBP5, INHBA, IRS1, ITLN2, KCNJ2, KITLG, LRRC66, LUM, MYO1A, NCAN, NHS, PIPOX, PLK2, RAB11FI…	64
Organismal Injury and Abnormalities	melanoma	melanoma	9,66E-07		ACSBG1, ADAMTS18, ADAMTS6, AMIGO2, AOC3, ASXL3, C1QTNF9, C8orf4, CABP7, CASS4, CCDC30, CDS1, CES1, CFTR, CHIA, COL22A1, COL28A1, COL2A1, CRB1, CSPG4, CSTA, CYP26A1, DMBT1, DMGDH, DNAH10, DNAH7, DNAI1, ELMO1, ETV7, F11R, FAM209B, FAP, FBLIM1, FBLN1, FILIP1, GALNT14, GALNT5, GATA2, GHR, GRIN2A, HDC, HEY1, HTR1D, IGFBP5, INHBA, IRS1, ITLN2, KCNJ2, KITLG, LRRC66, LUM, MYO1A, NCAN, NHS, PIPOX, PLA2G16…	66
Organismal Injury and Abnormalities	uterine serous papillary cancer	uterine serous papillary cancer	2,52E-05		AOC3, CSPG4, ECM2, FAM65B, FBLN1, FBLN5, IGFBP5, LUM, PLP1, RUNX1T1	10
Organismal Injury and Abnormalities	myopia	severe myopia	8,68E-05		LUM, P3H2	2
Organismal Injury and Abnormalities	myopia	myopia	5,88E-04		COL2A1, LUM, P3H2	3
Organismal Injury and Abnormalities	female genital tract serous cancer	female genital tract serous cancer	2,14E-04		AOC3, ATP8B1, CSPG4, ECM2, FAM65B, FBLN1, FBLN5, IGFBP5, LUM, PLP1, RGCC, RUNX1T1	12
Organismal Injury and Abnormalities	chorioretinal atrophy	chorioretinal atrophy	5,14E-04		ADAMTS18, CRB1	2
Organismal Injury and Abnormalities	serous neoplasm	serous neoplasm	5,76E-04		AOC3, ATP8B1, COL28A1, CSPG4, DNAH7, ECM2, FAM65B, FBLN1, FBLN5, IGFBP5, LUM, PLP1, RGCC, RUNX1T1, TG	15
Organismal Injury and Abnormalities	proliferation	proliferation of tumor cells	7,27E-04	-1,139	ATF3, CD82, DDIT3, FAP, GDF15, IGFBP5, INHBA, IRS1, KITLG, LUM, PLAU, TG	12
Organismal Injury and Abnormalities	gliomatosis	gliomatosis	9,40E-04		ASXL3, BMF, CFTR, COL22A1, CSPG4, DMBT1, DNAH10, DQX1, EGR3, ELMO1, FBLIM1, GALNT5, GDF15, GPNMB, IGFBP5, LUM, PLAU	17
Organismal Injury and Abnormalities	autophagy	autophagy of cancer cells	1,27E-03		DDIT3, NUPR1	2
Organismal Injury and Abnormalities	microcornea	microcornea	1,27E-03		ADAMTS18, BEST1	2
Organismal Injury and Abnormalities	upper gastrointestinal tract cancer	upper gastrointestinal tract cancer	1,36E-03		ADAMTS18, AKNAD1, ASXL3, C1QL1, C1QTNF9, CDS1, COL22A1, CRB1, CSPG4, CSTA, CYP26A1, DMBT1, DNAH10, DNAH7, EGR3, ELMO1, F11R, FBLN1, IGFBP5, INHBA, IQUB, MYO1A, PLAU, PLP1, PPP1R1B, RUNX1T1, SPDYA, TG, TMEM196, TRPM3	30
Organismal Injury and Abnormalities	ventricular hypertrophy	ventricular hypertrophy	1,54E-03	-0,365	ATF3, BMX, INHBA, PLAU, RAPGEF3	5
Organismal Injury and Abnormalities	hemodynamically unstable ventricular tachycardia	hemodynamically unstable ventricular tachycardia	1,77E-03		KCNJ2, KCNK3	2
Organismal Injury and Abnormalities	pulmonary interstitial fibrosis	pulmonary interstitial fibrosis	1,77E-03		CFTR, PLAU	2
Organismal Injury and Abnormalities	ventricular fibrillation	recurrent ventricular fibrillation	1,77E-03		KCNJ2, KCNK3	2
Organismal Injury and Abnormalities	hypertrophy	hypertrophy of cardiomyocytes	2,05E-03	1,218	ATF3, GDF15, INHBA, PLAU, RAPGEF3	5
Organismal Injury and Abnormalities	hypertrophy	hypertrophy of gonadotropes	9,35E-03		TG	1
Organismal Injury and Abnormalities	rupture	rupture of heart	2,34E-03		GDF15, PLAU	2
Organismal Injury and Abnormalities	astrocytoma	astrocytoma	2,40E-03		ASXL3, BMF, COL22A1, CSPG4, DMBT1, DNAH10, DQX1, EGR3, ELMO1, GALNT5, GPNMB, IGFBP5, LUM, PLAU	14
Organismal Injury and Abnormalities	upper gastrointestinal tract tumor	upper gastrointestinal tract tumor	2,51E-03		ADAMTS18, AKNAD1, ASXL3, C1QL1, C1QTNF9, CDS1, COL22A1, CRB1, CSPG4, CSTA, CYP26A1, DMBT1, DNAH10, DNAH7, EGR3, ELMO1, F11R, FBLN1, IGFBP5, INHBA, IQUB, MYO1A, PLAU, PLP1, PPP1R1B, RUNX1T1, SPDYA, TG, TMEM196, TRPM3	30
Organismal Injury and Abnormalities	growth	growth of tumor	2,55E-03	-0,953	AOC3, ATF3, BMX, CD82, DDIT3, FAP, FBLN5, GDF15, GPNMB, IGFBP5, INHBA, IRS1, KITLG, LUM, PLAU, TG	16
Organismal Injury and Abnormalities	growth	growth of plasmacytoma	9,35E-03		INHBA	1
Organismal Injury and Abnormalities	malignant neoplasm of aerodigestive tract	malignant neoplasm of aerodigestive tract	3,81E-03		AKNAD1, C1QTNF9, COL22A1, CSTA, DNAH7, ELMO1, F11R, IGFBP5, INHBA, PPP1R1B, SPDYA, TG, TRPM3	13
Organismal Injury and Abnormalities	retinal degeneration	retinal degeneration	3,87E-03		ADAMTS18, BEST1, CRB1, FBLN1, FBLN5, MAK, P3H2	7
Organismal Injury and Abnormalities	invasion	invasion of trophoblast cells	4,52E-03		AHSG, INHBA	2
Organismal Injury and Abnormalities	arrhythmia	arrhythmia of heart ventricle	5,31E-03		KCNJ2, KCNK3, KITLG	3
Organismal Injury and Abnormalities	wound	Wound	5,86E-03		BMX, CFTR, IGFBP5, LUM, PLAU, TG	6
Organismal Injury and Abnormalities	permeability	permeability of endothelial tissue	6,57E-03		IQUB, PLAU, RAPGEF3	3
Organismal Injury and Abnormalities	gastroesophageal cancer	gastroesophageal cancer	6,67E-03		ADAMTS18, AKNAD1, ASXL3, C1QL1, C1QTNF9, CDS1, COL22A1, CRB1, CSPG4, CYP26A1, DMBT1, DNAH10, DNAH7, EGR3, ELMO1, FBLN1, IQUB, MYO1A, PLAU, PLP1, PPP1R1B, RUNX1T1, SPDYA, TG, TMEM196, TRPM3	26
Organismal Injury and Abnormalities	traumatic brain injury	traumatic brain injury	7,28E-03		ATF3, GHR, GRIN2A, PLAU	4
Organismal Injury and Abnormalities	vascular calcification	vascular calcification	8,42E-03		AHSG, COL2A1	2
Organismal Injury and Abnormalities	upper aerodigestive tract carcinoma	upper aerodigestive tract carcinoma	8,88E-03		AKNAD1, C1QTNF9, COL22A1, CSTA, DNAH7, ELMO1, F11R, IGFBP5, INHBA, SPDYA, TG	11
Organismal Injury and Abnormalities	hyperplasia	hyperplasia of spleen	9,05E-03		BMF, CFTR, GADD45G	3
Organismal Injury and Abnormalities	hyperplasia	hyperplasia of Th2 cells	9,35E-03		PLP1	1
Organismal Injury and Abnormalities	maculopathy	maculopathy	9,05E-03		BEST1, FBLN1, FBLN5	3
Organismal Injury and Abnormalities	squamous cell skin cancer	squamous cell skin cancer	9,32E-03		ADAMTS18, COL22A1, DNAH10, DNAH7, ELMO1, FAM183BP, FAP, HEY1, HTR1D, IQUB, RUNX1T1, TMEM196, TRPM3	13
Organismal Injury and Abnormalities	breast or ovarian cancer	breast or ovarian cancer	9,34E-03		ADAMTS18, ADAMTS6, AOC3, ATF3, ATP8B1, BMX, CES1, COL28A1, CSPG4, DENND2D, DNAH7, EGR3, F11R, FBLN1, FBLN5, GDF15, GRIN2A, IGFBP5, INHBA, IRS1, MYO1A, NCAN, NHS, PCK2, PLAU, PPP1R1B, RGCC, RUNX1T1, TG	29
Organismal Injury and Abnormalities	Andersen's syndrome	Andersen's syndrome	9,35E-03		KCNJ2	1
Organismal Injury and Abnormalities	Bainbridge-Ropers syndrome	Bainbridge-Ropers syndrome	9,35E-03		ASXL3	1
Organismal Injury and Abnormalities	CFTR G1244E mutation positive cystic fibrosis	CFTR G1244E mutation positive cystic fibrosis	9,35E-03		CFTR	1
Organismal Injury and Abnormalities	CFTR G1349D mutation positive cystic fibrosis	CFTR G1349D mutation positive cystic fibrosis	9,35E-03		CFTR	1
Organismal Injury and Abnormalities	CFTR G178R mutation positive cystic fibrosis	CFTR G178R mutation positive cystic fibrosis	9,35E-03		CFTR	1
Organismal Injury and Abnormalities	CFTR G551D mutation positive cystic fibrosis	CFTR G551D mutation positive cystic fibrosis	9,35E-03		CFTR	1
Organismal Injury and Abnormalities	CFTR G551S mutation positive cystic fibrosis	CFTR G551S mutation positive cystic fibrosis	9,35E-03		CFTR	1
Organismal Injury and Abnormalities	CFTR R117H mutation positive cystic fibrosis	CFTR R117H mutation positive cystic fibrosis	9,35E-03		CFTR	1
Organismal Injury and Abnormalities	CFTR S1251N mutation positive cystic fibrosis	CFTR S1251N mutation positive cystic fibrosis	9,35E-03		CFTR	1
Organismal Injury and Abnormalities	CFTR S1255P mutation positive cystic fibrosis	CFTR S1255P mutation positive cystic fibrosis	9,35E-03		CFTR	1
Organismal Injury and Abnormalities	CFTR S549N mutation positive cystic fibrosis	CFTR S549N mutation positive cystic fibrosis	9,35E-03		CFTR	1
Organismal Injury and Abnormalities	CFTR S549R mutation positive cystic fibrosis	CFTR S549R mutation positive cystic fibrosis	9,35E-03		CFTR	1
Organismal Injury and Abnormalities	Czech dysplasia	Czech dysplasia	9,35E-03		COL2A1	1
Organismal Injury and Abnormalities	Kartagener syndrome	Kartagener syndrome	9,35E-03		DNAI1	1
Organismal Injury and Abnormalities	Laron syndrome	autosomal recessive Laron syndrome	9,35E-03		GHR	1
Organismal Injury and Abnormalities	Laron syndrome with elevated serum GH-binding protein	Laron syndrome with elevated serum GH-binding protein	9,35E-03		GHR	1
Organismal Injury and Abnormalities	Laron syndrome with undetectable serum GH-binding protein	Laron syndrome with undetectable serum GH-binding protein	9,35E-03		GHR	1
Organismal Injury and Abnormalities	Nance-Horan syndrome	Nance-Horan syndrome	9,35E-03		NHS	1
Organismal Injury and Abnormalities	Torrance type platyspondylic skeletal dysplasia	Torrance type platyspondylic skeletal dysplasia	9,35E-03		COL2A1	1
Organismal Injury and Abnormalities	achondrogenesis type II	achondrogenesis type II	9,35E-03		COL2A1	1
Organismal Injury and Abnormalities	adult-onset vitelliform macular dystrophy	adult-onset vitelliform macular dystrophy	9,35E-03		BEST1	1
Organismal Injury and Abnormalities	age-related macular degeneration type 3	age-related macular degeneration type 3	9,35E-03		FBLN5	1
Organismal Injury and Abnormalities	angiogenesis	angiogenesis of infarct	9,35E-03		KITLG	1
Organismal Injury and Abnormalities	apoptosis	apoptosis of TM4t cells	9,35E-03		DDIT3	1
Organismal Injury and Abnormalities	apoptosis	apoptosis of promegakaryocytes	9,35E-03		KITLG	1
Organismal Injury and Abnormalities	atrophy	atrophy of pancreatic acinus	9,35E-03		CFTR	1
Organismal Injury and Abnormalities	atypical Pelizaeus-Merzbacher disease	atypical Pelizaeus-Merzbacher disease	9,35E-03		PLP1	1
Organismal Injury and Abnormalities	atypical cystic fibrosis	atypical cystic fibrosis	9,35E-03		CFTR	1
Organismal Injury and Abnormalities	atypical rolandic epilepsy with dysphasia	atypical rolandic epilepsy with dysphasia	9,35E-03		GRIN2A	1
Organismal Injury and Abnormalities	atypical rolandic epilepsy with verbal dyspraxia	atypical rolandic epilepsy with verbal dyspraxia	9,35E-03		GRIN2A	1
Organismal Injury and Abnormalities	autosomal dominant cutis laxa type 2	autosomal dominant cutis laxa type 2	9,35E-03		FBLN5	1
Organismal Injury and Abnormalities	autosomal dominant rhegmatogenous retinal detachment	autosomal dominant rhegmatogenous retinal detachment	9,35E-03		COL2A1	1
Organismal Injury and Abnormalities	autosomal dominant vitreoretinochoroidopathy	autosomal dominant vitreoretinochoroidopathy	9,35E-03		BEST1	1
Organismal Injury and Abnormalities	autosomal recessive bestrophinopathy	autosomal recessive bestrophinopathy	9,35E-03		BEST1	1
Organismal Injury and Abnormalities	autosomal visceral heterotaxy 6	autosomal visceral heterotaxy 6	9,35E-03		CFAP53	1
Organismal Injury and Abnormalities	benign recurrent intrahepatic cholestasis 1	benign recurrent intrahepatic cholestasis 1	9,35E-03		ATP8B1	1
Organismal Injury and Abnormalities	carboxylesterase 1 deficiency	carboxylesterase 1 deficiency	9,35E-03		CES1	1
Organismal Injury and Abnormalities	cardiac hypertrophy	early stage cardiac hypertrophy	9,35E-03		RAPGEF3	1
Organismal Injury and Abnormalities	cataract 40	cataract 40	9,35E-03		NHS	1
Organismal Injury and Abnormalities	cell viability	cell viability of mesothelioma cells	9,35E-03		KITLG	1
Organismal Injury and Abnormalities	concentric retinitis pigmentosa	concentric retinitis pigmentosa	9,35E-03		BEST1	1
Organismal Injury and Abnormalities	congenital bilateral aplasia of vas deferens	congenital bilateral aplasia of vas deferens	9,35E-03		CFTR	1
Organismal Injury and Abnormalities	connatal Pelizaeus-Merzbacher disease	connatal Pelizaeus-Merzbacher disease	9,35E-03		PLP1	1
Organismal Injury and Abnormalities	cystathioninuria	cystathioninuria	9,35E-03		CTH	1
Organismal Injury and Abnormalities	dendritic cell, monocyte, B lymphocyte, and natural killer lymphocyte deficiency	dendritic cell, monocyte, B lymphocyte, and natural killer lymphocyte deficiency	9,35E-03		GATA2	1
Organismal Injury and Abnormalities	dermatofibroma	dermatofibroma	9,35E-03		KITLG	1
Organismal Injury and Abnormalities	dimethylglycine dehydrogenase deficiency	dimethylglycine dehydrogenase deficiency	9,35E-03		DMGDH	1
Organismal Injury and Abnormalities	early-onset myelodysplastic syndrome	early-onset myelodysplastic syndrome	9,35E-03		GATA2	1
Organismal Injury and Abnormalities	early-onset severe lipoatrophy	early-onset severe lipoatrophy of mice	9,35E-03		IRS1	1
Organismal Injury and Abnormalities	familial atrial fibrillation type 9	familial atrial fibrillation type 9	9,35E-03		KCNJ2	1
Organismal Injury and Abnormalities	familial progressive hyperpigmentation	familial progressive hyperpigmentation	9,35E-03		KITLG	1
Organismal Injury and Abnormalities	generalized hypertrichosis terminalis	generalized hypertrichosis terminalis	9,35E-03		ABCA5	1
Organismal Injury and Abnormalities	hereditary spastic paraplegia X-linked	hereditary spastic paraplegia X-linked	9,35E-03		PLP1	1
Organismal Injury and Abnormalities	herniation	herniation of seminal vesicle	9,35E-03		PLAU	1
Organismal Injury and Abnormalities	high myopia with cataract and vitreoretinal degeneration	high myopia with cataract and vitreoretinal degeneration	9,35E-03		P3H2	1
Organismal Injury and Abnormalities	hyperglycemia	hyperglycemia of liver	9,35E-03		IRS1	1
Organismal Injury and Abnormalities	hyperinsulinism	hyperinsulinism of liver	9,35E-03		IRS1	1
Organismal Injury and Abnormalities	hypochondrogenesis	hypochondrogenesis	9,35E-03		COL2A1	1
Organismal Injury and Abnormalities	ichthyosis bullosa of Siemens-like autosomal recessive exfoliative ichthyosis	ichthyosis bullosa of Siemens-like autosomal recessive exfoliative ichthyosis	9,35E-03		CSTA	1
Organismal Injury and Abnormalities	idiopathic growth hormone deficiency	idiopathic growth hormone deficiency	9,35E-03		GHR	1
Organismal Injury and Abnormalities	intrahepatic cholestasis of pregnancy type 1	intrahepatic cholestasis of pregnancy type 1	9,35E-03		ATP8B1	1
Organismal Injury and Abnormalities	kniest dysplasia	kniest dysplasia	9,35E-03		COL2A1	1
Organismal Injury and Abnormalities	leber congenital amaurosis type 8	leber congenital amaurosis type 8	9,35E-03		CRB1	1
Organismal Injury and Abnormalities	microcornea, myopic chorioretinal atrophy, and telecanthus	microcornea, myopic chorioretinal atrophy, and telecanthus	9,35E-03		ADAMTS18	1
Organismal Injury and Abnormalities	microcornea, rod-cone dystrophy, cataract, and posterior staphyloma	microcornea, rod-cone dystrophy, cataract, and posterior staphyloma	9,35E-03		BEST1	1
Organismal Injury and Abnormalities	mitochondrial pepck deficiency	mitochondrial pepck deficiency	9,35E-03		PCK2	1
Organismal Injury and Abnormalities	monocytopenia and mycobacterial infection syndrome	monocytopenia and mycobacterial infection syndrome	9,35E-03		GATA2	1
Organismal Injury and Abnormalities	multiple epiphyseal dysplasia with myopia and conductive deafness	multiple epiphyseal dysplasia with myopia and conductive deafness	9,35E-03		COL2A1	1
Organismal Injury and Abnormalities	neonatal hypertrypsinemia	neonatal hypertrypsinemia	9,35E-03		CFTR	1
Organismal Injury and Abnormalities	nonsyndromic ocular type Stickler syndrome I	nonsyndromic ocular type Stickler syndrome I	9,35E-03		COL2A1	1
Cellular Movement	cell movement	cell movement	3,98E-06	-1,038	ABL2, AHSG, AOC3, ATF3, BMX, CD82, CES1, CFTR, CMTM5, COL2A1, CSPG4, CYP26A1, DLX2, DMBT1, DMTN, DNAI1, ELMO1, F11R, FAM65B, FAP, FBLIM1, FBLN5, GATA2, GDF15, HDC, HEY1, IGFBP5, INHBA, IQUB, IRS1, KITLG, LUM, LY96, MAK, PLA2G16, PLAU, PLP1, RAPGEF3, RGCC, TG	40
Cellular Movement	cell movement	cell movement of leukocytes	1,40E-03	-0,257	AOC3, CES1, CFTR, DMBT1, ELMO1, F11R, FAM65B, GDF15, HDC, INHBA, KITLG, LUM, PLAU, PLP1, TG	15
Cellular Movement	cell movement	cell movement of myeloid cells	3,65E-03	-0,403	AOC3, CES1, CFTR, DMBT1, F11R, GDF15, INHBA, KITLG, LUM, PLAU, PLP1	11
Cellular Movement	cell movement	cell movement of mast cells	4,20E-03		CFTR, KITLG, PLAU	3
Cellular Movement	migration	migration of cells	1,15E-05	-0,793	ABL2, AHSG, AOC3, ATF3, BMX, CD82, CES1, CFTR, CMTM5, CSPG4, CYP26A1, DLX2, DMBT1, DMTN, ELMO1, F11R, FAM65B, FAP, FBLIM1, FBLN5, GATA2, GDF15, HDC, HEY1, IGFBP5, INHBA, IRS1, KITLG, LUM, LY96, PLA2G16, PLAU, PLP1, RAPGEF3, RGCC, TG	36
Cellular Movement	migration	migration of sarcoma cell lines	2,59E-04	-0,327	FBLIM1, FBLN5, KITLG, PLA2G16, PLAU	5
Cellular Movement	migration	migration of melanoma cells	8,11E-04		CD82, LUM, RAPGEF3	3
Cellular Movement	migration	leukocyte migration	2,02E-03	-0,456	AOC3, CES1, CFTR, DMBT1, ELMO1, F11R, FAM65B, GDF15, HDC, INHBA, KITLG, LUM, LY96, PLAU, PLP1, TG	16
Cellular Movement	migration	migration of fibrosarcoma cell lines	3,87E-03		FBLIM1, FBLN5, PLAU	3
Cellular Movement	migration	migration of smooth muscle cells	5,94E-03	0,105	ATF3, F11R, FBLN5, IGFBP5, PLAU	5
Cellular Movement	migration	migration of myeloid cells	6,14E-03	-0,280	AOC3, DMBT1, GDF15, LUM, PLAU	5
Cellular Movement	migration	migration of vascular smooth muscle cells	6,68E-03		ATF3, FBLN5, IGFBP5, PLAU	4
Cellular Movement	migration	migration of CD34+ progenitor-derived connective tissue-type mast cells	9,35E-03		KITLG	1
Cellular Movement	migration	migration of alveolar macrophages	9,35E-03		DMBT1	1
Cellular Movement	invasion	invasion of prostate cancer cell lines	7,18E-04	-1,432	ATF3, CD82, CMTM5, GDF15, PLAU	5
Cellular Movement	invasion	invasion of cells	2,77E-03	-1,458	ABL2, AHSG, ATF3, CD82, CMTM5, CSPG4, ELMO1, FAP, FBLIM1, FBLN1, FBLN5, GDF15, INHBA, IQUB, KITLG, PLA2G16, PLAU	17
Cellular Movement	invasion	invasion of ovarian cancer cell lines	3,87E-03		ATF3, PLA2G16, PLAU	3
Cellular Movement	invasion	invasion of stomach cancer cell lines	4,52E-03		FBLN1, GDF15	2
Cellular Movement	invasion	invasion of trophoblast cells	4,52E-03		AHSG, INHBA	2
Cellular Movement	invasion	invasion of tumor cell lines	8,26E-03	-1,013	ABL2, ATF3, CD82, CMTM5, CSPG4, ELMO1, FAP, FBLIM1, FBLN1, FBLN5, GDF15, PLA2G16, PLAU	13
Cellular Movement	cellular infiltration	cellular infiltration by mast cells	1,77E-03		CFTR, KITLG	2
Cellular Movement	cellular infiltration	cellular infiltration of phagocytes	9,26E-03	1,342	CES1, CFTR, KITLG, PLAU, PLP1	5
Cellular Movement	adhesion	adhesion of Th2 cells	9,35E-03		AOC3	1
Cellular Movement	distribution	distribution of melanocytes	9,35E-03		KITLG	1
Cellular Movement	immobilization	immobilization of T lymphocytes	9,35E-03		F11R	1
Connective Tissue Development and Function	mass	mass of adipose tissue	1,71E-05	-0,266	ATF3, CSPG4, GDF15, GHR, HDC, IGFBP5, IRS1, PCK2, RAPGEF3	9
Connective Tissue Development and Function	mass	mass of epididymal fat	5,14E-04	0,000	CSPG4, GHR, HDC, RAPGEF3	4
Connective Tissue Development and Function	mass	mass of fat pad	8,57E-04	0,275	CSPG4, GDF15, GHR, HDC, IGFBP5	5
Connective Tissue Development and Function	mass	mass of mesenteric fat	3,72E-03		GDF15, GHR	2
Connective Tissue Development and Function	mass	mass of interscapular fat pad	4,52E-03		GHR, HDC	2
Connective Tissue Development and Function	quantity	quantity of white adipose tissue	5,60E-05	0,728	CES1, CSPG4, GDF15, GHR, HDC, IRS1	6
Connective Tissue Development and Function	quantity	quantity of adipose tissue	3,38E-04	0,657	CES1, CSPG4, GDF15, GHR, HDC, IRS1, PLAU, RAPGEF3, RUNX1T1	9
Connective Tissue Development and Function	quantity	quantity of connective tissue	7,42E-04	-0,183	CES1, COL2A1, CSPG4, DMTN, FBLIM1, GDF15, GHR, HDC, INHBA, IRS1, KITLG, PLAU, RAPGEF3, RUNX1T1	14
Connective Tissue Development and Function	abnormal morphology	abnormal morphology of long bone hypertrophic chondrocyte zone	1,23E-03		COL2A1, GHR, IRS1	3
Connective Tissue Development and Function	abnormal morphology	abnormal morphology of bone	1,54E-03		CFTR, COL2A1, CYP26A1, DLX2, FBLIM1, GHR, INHBA, IRS1, KCNJ2, LUM, WFIKKN2	11
Connective Tissue Development and Function	abnormal morphology	abnormal morphology of articular cartilage	1,77E-03		COL2A1, LUM	2
Connective Tissue Development and Function	abnormal morphology	abnormal morphology of trabecular bone	2,37E-03		COL2A1, FBLIM1, GHR, IRS1	4
Connective Tissue Development and Function	abnormal morphology	abnormal morphology of maxilla	4,92E-03		COL2A1, DLX2, KCNJ2	3
Connective Tissue Development and Function	abnormal morphology	abnormal morphology of jaw	5,57E-03		COL2A1, DLX2, INHBA, KCNJ2	4
Connective Tissue Development and Function	size	size of adipose tissue	1,96E-03		CES1, GHR, HDC, IRS1, RAPGEF3	5
Connective Tissue Development and Function	size	size of white adipocytes	2,21E-03		CES1, HDC, RAPGEF3	3
Connective Tissue Development and Function	size	size of fat pad	2,99E-03		GHR, IRS1	2
Connective Tissue Development and Function	size	size of adipocytes	9,30E-03		CES1, GHR, HDC, RAPGEF3	4
Connective Tissue Development and Function	G2/M phase transition	initiation of G2/M phase transition of brown adipocytes	9,35E-03		IRS1	1
Connective Tissue Development and Function	S phase	initiation of S phase of brown adipocytes	9,35E-03		IRS1	1
Connective Tissue Development and Function	density	density of cartilage matrix	9,35E-03		COL2A1	1
Connective Tissue Development and Function	healing	healing of tibia	9,35E-03		IRS1	1
Tissue Morphology	mass	mass of adipose tissue	1,71E-05	-0,266	ATF3, CSPG4, GDF15, GHR, HDC, IGFBP5, IRS1, PCK2, RAPGEF3	9
Tissue Morphology	mass	mass of epididymal fat	5,14E-04	0,000	CSPG4, GHR, HDC, RAPGEF3	4
Tissue Morphology	mass	mass of fat pad	8,57E-04	0,275	CSPG4, GDF15, GHR, HDC, IGFBP5	5
Tissue Morphology	mass	mass of mesenteric fat	3,72E-03		GDF15, GHR	2
Tissue Morphology	mass	mass of interscapular fat pad	4,52E-03		GHR, HDC	2
Tissue Morphology	mass	mass of placental tissue	9,35E-03		GHR	1
Tissue Morphology	quantity	quantity of cells	4,78E-05	-1,142	ABL2, AOC3, ATF3, BMF, CES1, CFTR, CSPG4, DDIT3, DLX2, DMTN, EGR3, ELMO1, FBLIM1, GADD45G, GATA2, GDF15, GHR, HDC, HES5, HEY1, IGFBP5, INHBA, IRS1, KITLG, LUM, PLAU, PLP1, RAPGEF3, SEPP1, SPDYA, TG, TRNP1	32
Tissue Morphology	quantity	quantity of phagocytes	5,27E-05	-1,951	ATF3, CES1, DDIT3, ELMO1, GATA2, GDF15, GHR, HDC, KITLG, LUM, PLAU, PLP1	12
Tissue Morphology	quantity	quantity of white adipose tissue	5,60E-05	0,728	CES1, CSPG4, GDF15, GHR, HDC, IRS1	6
Tissue Morphology	quantity	quantity of mast cells	2,72E-04		ATF3, GATA2, HDC, KITLG	4
Tissue Morphology	quantity	quantity of adipose tissue	3,38E-04	0,657	CES1, CSPG4, GDF15, GHR, HDC, IRS1, PLAU, RAPGEF3, RUNX1T1	9
Tissue Morphology	quantity	quantity of macrophages	4,21E-04	-1,912	CES1, DDIT3, ELMO1, GDF15, GHR, LUM, PLAU	7
Tissue Morphology	quantity	quantity of antigen presenting cells	6,37E-04	-1,912	CES1, DDIT3, ELMO1, GDF15, GHR, LUM, PLAU, PLP1	8
Tissue Morphology	quantity	quantity of connective tissue	7,42E-04	-0,183	CES1, COL2A1, CSPG4, DMTN, FBLIM1, GDF15, GHR, HDC, INHBA, IRS1, KITLG, PLAU, RAPGEF3, RUNX1T1	14
Tissue Morphology	quantity	quantity of leukocytes	1,29E-03	-0,588	ATF3, BMF, CES1, DDIT3, EGR3, ELMO1, GADD45G, GATA2, GDF15, GHR, HDC, INHBA, KITLG, LUM, PLAU, PLP1, TG	17
Tissue Morphology	quantity	quantity of blood cells	2,20E-03	-0,605	ATF3, BMF, CES1, DDIT3, DMTN, EGR3, ELMO1, GADD45G, GATA2, GDF15, GHR, HDC, INHBA, KITLG, LUM, PLAU, PLP1, TG	18
Tissue Morphology	quantity	quantity of leukocyte cell lines	2,99E-03		INHBA, KITLG	2
Tissue Morphology	quantity	quantity of capillary vessel	5,39E-03		FBLN1, KITLG	2
Tissue Morphology	lack	lack of palatal shelf	2,59E-04		COL2A1, DLX2	2
Tissue Morphology	abnormal morphology	abnormal morphology of long bone hypertrophic chondrocyte zone	1,23E-03		COL2A1, GHR, IRS1	3
Tissue Morphology	abnormal morphology	abnormal morphology of Muller glia	1,77E-03		CRB1, HES5	2
Tissue Morphology	abnormal morphology	abnormal morphology of articular cartilage	1,77E-03		COL2A1, LUM	2
Tissue Morphology	size	size of adipose tissue	1,96E-03		CES1, GHR, HDC, IRS1, RAPGEF3	5
Tissue Morphology	size	size of white adipocytes	2,21E-03		CES1, HDC, RAPGEF3	3
Tissue Morphology	size	size of fat pad	2,99E-03		GHR, IRS1	2
Tissue Morphology	size	size of cardiomyocytes	7,03E-03		GDF15, KITLG, RAPGEF3	3
Tissue Morphology	size	size of muscle cells	8,94E-03		GDF15, HEY1, KITLG, RAPGEF3	4
Tissue Morphology	size	size of adipocytes	9,30E-03		CES1, GHR, HDC, RAPGEF3	4
Tissue Morphology	surface area	surface area of cardiomyocytes	2,99E-03		GDF15, RAPGEF3	2
Tissue Morphology	regeneration	regeneration of epithelial cells	3,72E-03		DDIT3, PLAU	2
Tissue Morphology	permeability	permeability of endothelial tissue	6,57E-03		IQUB, PLAU, RAPGEF3	3
Tissue Morphology	morphology	morphology of connective tissue	9,04E-03		ABL2, COL2A1, CSPG4, CYP26A1, ELMO1, GATA2, GHR, IGFBP5, IRS1, LUM	10
Tissue Morphology	deficiency	deficiency of intra-aortic cluster cells	9,35E-03		GATA2	1
Tissue Morphology	density	density of cartilage matrix	9,35E-03		COL2A1	1
Tissue Morphology	disruption	disruption of extracellular matrix	9,35E-03		PLAU	1
Tissue Morphology	disruption	disruption of seminiferous epithelium	9,35E-03		ELMO1	1
Tissue Morphology	fusion	fusion of trophoblast	9,35E-03		INHBA	1
Tissue Morphology	healing	healing of tibia	9,35E-03		IRS1	1
Tissue Morphology	number	number of M1 macrophages	9,35E-03		GHR	1
Reproductive System Disease	uterine serous papillary cancer	uterine serous papillary cancer	2,52E-05		AOC3, CSPG4, ECM2, FAM65B, FBLN1, FBLN5, IGFBP5, LUM, PLP1, RUNX1T1	10
Reproductive System Disease	female genital tract serous cancer	female genital tract serous cancer	2,14E-04		AOC3, ATP8B1, CSPG4, ECM2, FAM65B, FBLN1, FBLN5, IGFBP5, LUM, PLP1, RGCC, RUNX1T1	12
Reproductive System Disease	congenital bilateral aplasia of vas deferens	congenital bilateral aplasia of vas deferens	9,35E-03		CFTR	1
Reproductive System Disease	herniation	herniation of seminal vesicle	9,35E-03		PLAU	1
Reproductive System Disease	hypertrophy	hypertrophy of gonadotropes	9,35E-03		TG	1
Reproductive System Disease	idiopathic growth hormone deficiency	idiopathic growth hormone deficiency	9,35E-03		GHR	1
Reproductive System Disease	intrahepatic cholestasis of pregnancy type 1	intrahepatic cholestasis of pregnancy type 1	9,35E-03		ATP8B1	1
Cellular Development	maturation	maturation of mast cells	2,72E-05		GATA2, INHBA, KITLG	3
Cellular Development	maturation	maturation of cells	2,72E-03	-0,371	ABL2, GATA2, HES5, INHBA, IRS1, KITLG, PLAU, PLP1, SPDYA, TG	10
Cellular Development	maturation	maturation of oocytes	5,71E-03		IRS1, PLAU, SPDYA	3
Cellular Development	maturation	maturation of erythroid cells	6,33E-03		KITLG, TG	2
Cellular Development	proliferation	proliferation of type A spermatogonia	8,68E-05		INHBA, KITLG	2
Cellular Development	proliferation	proliferation of tumor cells	7,27E-04	-1,139	ATF3, CD82, DDIT3, FAP, GDF15, IGFBP5, INHBA, IRS1, KITLG, LUM, PLAU, TG	12
Cellular Development	proliferation	proliferation of endothelial progenitor cells	1,27E-03		INHBA, KCNJ2	2
Cellular Development	proliferation	proliferation of erythroid cells	6,33E-03		KITLG, RUNX1T1	2
Cellular Development	cell proliferation	cell proliferation of leukocyte cell lines	9,33E-05	0,677	ABL2, BMX, GADD45G, GATA2, GHR, INHBA, KITLG, PLP1	8
Cellular Development	cell proliferation	cell proliferation of breast cancer cell lines	2,28E-03	1,117	BMX, CSPG4, FBLN5, GDF15, IGFBP5, INHBA, IRS1, KITLG, PCK2, PLAU, PPP1R1B	11
Cellular Development	differentiation	differentiation of cells	1,33E-04	-0,434	ABL2, ATF3, BMX, CD82, CES1, CHADL, CMTM5, COL2A1, CSTA, CYP26A1, DDIT3, DLX2, DMBT1, EGR3, ELMO1, ETV7, F11R, FBLIM1, GADD45G, GATA2, GHR, HES5, HEY1, IGFBP5, INHBA, IQUB, IRS1, KITLG, NHS, PLAU, PLP1, PPP1R1B, RAPGEF3, RMST, RUNX1T1, SOX21, TG, WFIKKN2	38
Cellular Development	differentiation	differentiation of nervous tissue cell lines	1,23E-03		BMX, IRS1, RMST	3
Cellular Development	differentiation	differentiation of oligodendrocyte precursor cells	1,58E-03		CD82, HES5, TG	3
Cellular Development	differentiation	differentiation of neutrophils	1,78E-03		GATA2, KITLG, RUNX1T1	3
Cellular Development	differentiation	differentiation of mast cells	2,34E-03		GATA2, KITLG	2
Cellular Development	differentiation	differentiation of connective tissue cells	2,69E-03	0,063	ATF3, CHADL, COL2A1, DDIT3, FBLIM1, GATA2, HEY1, IGFBP5, INHBA, IRS1, KITLG, PLAU, RAPGEF3, RUNX1T1	14
Cellular Development	differentiation	differentiation of oligodendrocytes	5,07E-03	1,246	CD82, DLX2, HES5, TG	4
Cellular Development	differentiation	differentiation of granulocytes	6,97E-03	-1,081	GATA2, IRS1, KITLG, RUNX1T1	4
Cellular Development	differentiation	differentiation of tumor cell lines	7,54E-03	0,008	BMX, DDIT3, ETV7, GATA2, IGFBP5, INHBA, KITLG, RAPGEF3, RUNX1T1	9
Cellular Development	differentiation	differentiation of CD56bright natural killer cells	9,35E-03		GATA2	1
Cellular Development	differentiation	differentiation of blood-derived mast cells	9,35E-03		KITLG	1
Cellular Development	differentiation	differentiation of endothelial cell lines	9,35E-03		BMX	1
Cellular Development	differentiation	differentiation of melanoblasts	9,35E-03		KITLG	1
Cellular Development	differentiation	entry into differentiation of neuronal progenitor cells	9,35E-03		GATA2	1
Cellular Development	development	development of erythroid cell lines	2,59E-04		INHBA, KITLG	2
Cellular Development	development	development of colony forming multilineage cells	5,14E-04		INHBA, KITLG	2
Cellular Development	development	development of mast cells	5,14E-04		GATA2, KITLG	2
Cellular Development	development	development of red blood cells	1,61E-03		DMTN, GATA2, INHBA, KITLG	4
Cellular Development	development	development of neurons	2,42E-03	-1,357	ABL2, AMIGO2, ATF3, DLX2, EGR3, ELMO1, HES5, HEY1, INHBA, IQUB, KCNJ2, KITLG, NCAN, NCMAP, PLAU, SOX21, TRIM67	17
Cellular Development	development	development of erythroid progenitor cells	4,20E-03		GATA2, INHBA, KITLG	3
Cellular Development	development	development of neuroglia	5,84E-03		DLX2, HES5, HEY1, PLP1	4
Cellular Development	development	development of erythroid cells	8,42E-03		GATA2, KITLG	2
Cellular Development	formation	formation of hair cells	2,70E-04		HES5, HEY1, SOX21	3
Cellular Development	formation	formation of myofiber	4,94E-04		EGR3, PLAU, WFIKKN2	3
Cellular Development	expansion	expansion of hematopoietic progenitor cells	1,21E-03	-1,119	GATA2, INHBA, KITLG, RUNX1T1	4
Cellular Development	expansion	expansion of erythroid progenitor cells	1,77E-03		KITLG, RUNX1T1	2
Cellular Development	expansion	expansion of bone marrow cells	3,72E-03		KITLG, RUNX1T1	2
Cellular Development	expansion	expansion of embryonic stem cell lines	9,35E-03		GATA2	1
Cellular Development	fate determination	fate determination of cells	1,78E-03		ATF3, GATA2, HES5	3
Cellular Development	neuritogenesis	neuritogenesis of neuroblastoma cell lines	2,99E-03		ABL2, TRIM67	2
Cellular Development	epithelial-mesenchymal transition	epithelial-mesenchymal transition of breast cancer cell lines	4,92E-03		FBLN5, IRS1, PLAU	3
Cellular Development	myelination	myelination of cells	7,28E-03		HES5, NCMAP, PLP1, TG	4
Cellular Development	clonal expansion	clonal expansion of Th2 cells	9,35E-03		PLP1	1
Cellular Development	commitment	commitment of cortical precursor cells	9,35E-03		DLX2	1
Cellular Development	conversion	conversion of embryonic stem cells	9,35E-03		DMBT1	1
Cellular Development	neurogenesis	neurogenesis of nervous tissue cell lines	9,35E-03		RMST	1
Hematological System Development and Function	maturation	maturation of mast cells	2,72E-05		GATA2, INHBA, KITLG	3
Hematological System Development and Function	maturation	maturation of erythroid cells	6,33E-03		KITLG, TG	2
Hematological System Development and Function	quantity	quantity of phagocytes	5,27E-05	-1,951	ATF3, CES1, DDIT3, ELMO1, GATA2, GDF15, GHR, HDC, KITLG, LUM, PLAU, PLP1	12
Hematological System Development and Function	quantity	quantity of mast cells	2,72E-04		ATF3, GATA2, HDC, KITLG	4
Hematological System Development and Function	quantity	quantity of macrophages	4,21E-04	-1,912	CES1, DDIT3, ELMO1, GDF15, GHR, LUM, PLAU	7
Hematological System Development and Function	quantity	quantity of antigen presenting cells	6,37E-04	-1,912	CES1, DDIT3, ELMO1, GDF15, GHR, LUM, PLAU, PLP1	8
Hematological System Development and Function	quantity	quantity of leukocytes	1,29E-03	-0,588	ATF3, BMF, CES1, DDIT3, EGR3, ELMO1, GADD45G, GATA2, GDF15, GHR, HDC, INHBA, KITLG, LUM, PLAU, PLP1, TG	17
Hematological System Development and Function	quantity	quantity of blood cells	2,20E-03	-0,605	ATF3, BMF, CES1, DDIT3, DMTN, EGR3, ELMO1, GADD45G, GATA2, GDF15, GHR, HDC, INHBA, KITLG, LUM, PLAU, PLP1, TG	18
Hematological System Development and Function	quantity	quantity of leukocyte cell lines	2,99E-03		INHBA, KITLG	2
Hematological System Development and Function	cell proliferation	cell proliferation of leukocyte cell lines	9,33E-05	0,677	ABL2, BMX, GADD45G, GATA2, GHR, INHBA, KITLG, PLP1	8
Hematological System Development and Function	development	development of erythroid cell lines	2,59E-04		INHBA, KITLG	2
Hematological System Development and Function	development	development of colony forming multilineage cells	5,14E-04		INHBA, KITLG	2
Hematological System Development and Function	development	development of mast cells	5,14E-04		GATA2, KITLG	2
Hematological System Development and Function	development	development of red blood cells	1,61E-03		DMTN, GATA2, INHBA, KITLG	4
Hematological System Development and Function	development	development of erythroid progenitor cells	4,20E-03		GATA2, INHBA, KITLG	3
Hematological System Development and Function	development	development of erythroid cells	8,42E-03		GATA2, KITLG	2
Hematological System Development and Function	induction	induction of B lymphocytes	5,14E-04		KITLG, TG	2
Hematological System Development and Function	induction	induction of B cell hybridoma cells	9,35E-03		INHBA	1
Hematological System Development and Function	induction	induction of mast cells	9,35E-03		KITLG	1
Hematological System Development and Function	induction	induction of pre-B lymphocytes	9,35E-03		KITLG	1
Hematological System Development and Function	colony formation	colony formation of erythroid progenitor cells	9,40E-04		DDIT3, KITLG, RUNX1T1	3
Hematological System Development and Function	colony formation	colony formation of colony-forming erythroid cells	3,72E-03		DDIT3, KITLG	2
Hematological System Development and Function	colony formation	colony formation of colony forming granulocyte-macrophage-megakaryocytes	9,35E-03		KITLG	1
Hematological System Development and Function	colony formation	colony formation of colony forming unit-megakaryocytes	9,35E-03		KITLG	1
Hematological System Development and Function	expansion	expansion of hematopoietic progenitor cells	1,21E-03	-1,119	GATA2, INHBA, KITLG, RUNX1T1	4
Hematological System Development and Function	expansion	expansion of erythroid progenitor cells	1,77E-03		KITLG, RUNX1T1	2
Hematological System Development and Function	production	production of hematopoietic progenitor cells	1,23E-03		HES5, KITLG, RUNX1T1	3
Hematological System Development and Function	aggregation	aggregation of blood cells	1,28E-03	0,000	ADAMTS18, CES1, DMBT1, DMTN, GDF15, HDC, KITLG	7
Hematological System Development and Function	aggregation	aggregation of red blood cells	2,34E-03		DMBT1, HDC	2
Hematological System Development and Function	cell movement	cell movement of leukocytes	1,40E-03	-0,257	AOC3, CES1, CFTR, DMBT1, ELMO1, F11R, FAM65B, GDF15, HDC, INHBA, KITLG, LUM, PLAU, PLP1, TG	15
Hematological System Development and Function	cell movement	cell movement of myeloid cells	3,65E-03	-0,403	AOC3, CES1, CFTR, DMBT1, F11R, GDF15, INHBA, KITLG, LUM, PLAU, PLP1	11
Hematological System Development and Function	cell movement	cell movement of mast cells	4,20E-03		CFTR, KITLG, PLAU	3
Hematological System Development and Function	cellular infiltration	cellular infiltration by mast cells	1,77E-03		CFTR, KITLG	2
Hematological System Development and Function	cellular infiltration	cellular infiltration of phagocytes	9,26E-03	1,342	CES1, CFTR, KITLG, PLAU, PLP1	5
Hematological System Development and Function	differentiation	differentiation of neutrophils	1,78E-03		GATA2, KITLG, RUNX1T1	3
Hematological System Development and Function	differentiation	differentiation of mast cells	2,34E-03		GATA2, KITLG	2
Hematological System Development and Function	differentiation	differentiation of granulocytes	6,97E-03	-1,081	GATA2, IRS1, KITLG, RUNX1T1	4
Hematological System Development and Function	differentiation	differentiation of CD56bright natural killer cells	9,35E-03		GATA2	1
Hematological System Development and Function	differentiation	differentiation of blood-derived mast cells	9,35E-03		KITLG	1
Hematological System Development and Function	morphology	morphology of mast cells	2,99E-03		HDC, KITLG	2
Hematological System Development and Function	survival	survival of hematopoietic cells	4,16E-03	0,000	EGR3, GATA2, KITLG, RUNX1T1	4
Hematological System Development and Function	migration	migration of myeloid cells	6,14E-03	-0,280	AOC3, DMBT1, GDF15, LUM, PLAU	5
Hematological System Development and Function	migration	migration of CD34+ progenitor-derived connective tissue-type mast cells	9,35E-03		KITLG	1
Hematological System Development and Function	migration	migration of alveolar macrophages	9,35E-03		DMBT1	1
Hematological System Development and Function	proliferation	proliferation of erythroid cells	6,33E-03		KITLG, RUNX1T1	2
Hematological System Development and Function	phagocytosis	phagocytosis of myeloid cells	8,94E-03	0,317	LUM, PLAU, RAPGEF3, RGCC	4
Hematological System Development and Function	adhesion	adhesion of Th2 cells	9,35E-03		AOC3	1
Hematological System Development and Function	binding	binding of blood-derived mast cells	9,35E-03		KITLG	1
Hematological System Development and Function	clonal expansion	clonal expansion of Th2 cells	9,35E-03		PLP1	1
Hematological System Development and Function	formation	formation of hematopoietic system	9,35E-03		INHBA	1
Hematological System Development and Function	hemoglobinization	hemoglobinization of leukemia cell lines	9,35E-03		DDIT3	1
Hematological System Development and Function	immobilization	immobilization of T lymphocytes	9,35E-03		F11R	1
Hematological System Development and Function	immunosuppression	immunosuppression of T lymphocytes	9,35E-03		RAPGEF3	1
Hematological System Development and Function	number	number of M1 macrophages	9,35E-03		GHR	1
Hematopoiesis	maturation	maturation of mast cells	2,72E-05		GATA2, INHBA, KITLG	3
Hematopoiesis	maturation	maturation of erythroid cells	6,33E-03		KITLG, TG	2
Hematopoiesis	development	development of colony forming multilineage cells	5,14E-04		INHBA, KITLG	2
Hematopoiesis	development	development of mast cells	5,14E-04		GATA2, KITLG	2
Hematopoiesis	development	development of red blood cells	1,61E-03		DMTN, GATA2, INHBA, KITLG	4
Hematopoiesis	development	development of erythroid progenitor cells	4,20E-03		GATA2, INHBA, KITLG	3
Hematopoiesis	development	development of erythroid cells	8,42E-03		GATA2, KITLG	2
Hematopoiesis	colony formation	colony formation of erythroid progenitor cells	9,40E-04		DDIT3, KITLG, RUNX1T1	3
Hematopoiesis	colony formation	colony formation of colony-forming erythroid cells	3,72E-03		DDIT3, KITLG	2
Hematopoiesis	colony formation	colony formation of colony forming granulocyte-macrophage-megakaryocytes	9,35E-03		KITLG	1
Hematopoiesis	colony formation	colony formation of colony forming unit-megakaryocytes	9,35E-03		KITLG	1
Hematopoiesis	expansion	expansion of hematopoietic progenitor cells	1,21E-03	-1,119	GATA2, INHBA, KITLG, RUNX1T1	4
Hematopoiesis	expansion	expansion of erythroid progenitor cells	1,77E-03		KITLG, RUNX1T1	2
Hematopoiesis	production	production of hematopoietic progenitor cells	1,23E-03		HES5, KITLG, RUNX1T1	3
Hematopoiesis	differentiation	differentiation of neutrophils	1,78E-03		GATA2, KITLG, RUNX1T1	3
Hematopoiesis	differentiation	differentiation of mast cells	2,34E-03		GATA2, KITLG	2
Hematopoiesis	differentiation	differentiation of granulocytes	6,97E-03	-1,081	GATA2, IRS1, KITLG, RUNX1T1	4
Hematopoiesis	differentiation	differentiation of CD56bright natural killer cells	9,35E-03		GATA2	1
Hematopoiesis	differentiation	differentiation of blood-derived mast cells	9,35E-03		KITLG	1
Hematopoiesis	proliferation	proliferation of erythroid cells	6,33E-03		KITLG, RUNX1T1	2
Hematopoiesis	frequency	frequency of colony-forming granulocyte-macrophages	9,35E-03		KITLG	1
Hematopoiesis	frequency	frequency of erythroid cells	9,35E-03		KITLG	1
Hematopoiesis	induction	induction of pre-B lymphocytes	9,35E-03		KITLG	1
Cellular Growth and Proliferation	cell proliferation	cell proliferation of hematopoietic cell lines	4,19E-05	0,931	ABL2, BMX, GADD45G, GATA2, GHR, INHBA, KITLG, PLP1, RUNX1T1	9
Cellular Growth and Proliferation	cell proliferation	cell proliferation of leukocyte cell lines	9,33E-05	0,677	ABL2, BMX, GADD45G, GATA2, GHR, INHBA, KITLG, PLP1	8
Cellular Growth and Proliferation	cell proliferation	cell proliferation of breast cancer cell lines	2,28E-03	1,117	BMX, CSPG4, FBLN5, GDF15, IGFBP5, INHBA, IRS1, KITLG, PCK2, PLAU, PPP1R1B	11
Cellular Growth and Proliferation	proliferation	proliferation of cells	6,72E-05	-0,186	ABL2, AHSG, ATF3, BMF, BMX, C1QTNF9, C8orf4, CD82, CFTR, CMTM5, COL2A1, COPZ2, CSPG4, CTH, DDIT3, DLX2, EGR3, ETV7, F11R, FAP, FBLIM1, FBLN1, FBLN5, GADD45G, GATA2, GDF15, GHR, GPNMB, GRIN2A, HES5, HEY1, IGFBP5, INHBA, IQUB, IRS1, KCNJ2, KCNK3, KITLG, LUM, LY96, NCAN, NUPR1, P3H2, PCK2, PLA2G16, PLAU, PLK2, PLP1, PPP1R1B, RAPGEF3, RGCC, RUNX1T1, SPDYA, TG, TRIM67, TRNP1, WFIKKN2	57
Cellular Growth and Proliferation	proliferation	proliferation of type A spermatogonia	8,68E-05		INHBA, KITLG	2
Cellular Growth and Proliferation	proliferation	proliferation of tumor cells	7,27E-04	-1,139	ATF3, CD82, DDIT3, FAP, GDF15, IGFBP5, INHBA, IRS1, KITLG, LUM, PLAU, TG	12
Cellular Growth and Proliferation	proliferation	proliferation of endothelial progenitor cells	1,27E-03		INHBA, KCNJ2	2
Cellular Growth and Proliferation	proliferation	proliferation of erythroid cells	6,33E-03		KITLG, RUNX1T1	2
Cellular Growth and Proliferation	colony formation	colony formation of tumor cell lines	1,63E-04	0,751	ATF3, CD82, FBLN1, GADD45G, IRS1, KITLG, LUM, NUPR1, PLA2G16, PLAU	10
Cellular Growth and Proliferation	colony formation	colony formation of erythroid progenitor cells	9,40E-04		DDIT3, KITLG, RUNX1T1	3
Cellular Growth and Proliferation	colony formation	colony formation of cells	2,13E-03	-0,089	ATF3, CD82, DDIT3, FBLN1, GADD45G, IRS1, KITLG, LUM, NUPR1, PLA2G16, PLAU, RUNX1T1	12
Cellular Growth and Proliferation	colony formation	colony formation of colony-forming erythroid cells	3,72E-03		DDIT3, KITLG	2
Cellular Growth and Proliferation	colony formation	colony formation of ovarian cancer cell lines	6,33E-03		ATF3, PLA2G16	2
Cellular Growth and Proliferation	colony formation	colony formation of colony forming granulocyte-macrophage-megakaryocytes	9,35E-03		KITLG	1
Cellular Growth and Proliferation	colony formation	colony formation of colony forming unit-megakaryocytes	9,35E-03		KITLG	1
Cellular Growth and Proliferation	stimulation	stimulation of cells	2,14E-04	-0,974	CD82, HES5, INHBA, KCNJ2, KITLG, PLAU, PPP1R1B, SOX21, TG	9
Cellular Growth and Proliferation	stimulation	stimulation of stem cells	2,70E-04		HES5, KITLG, SOX21	3
Cellular Growth and Proliferation	development	development of erythroid cell lines	2,59E-04		INHBA, KITLG	2
Cellular Growth and Proliferation	development	development of colony forming multilineage cells	5,14E-04		INHBA, KITLG	2
Cellular Growth and Proliferation	development	development of mast cells	5,14E-04		GATA2, KITLG	2
Cellular Growth and Proliferation	development	development of red blood cells	1,61E-03		DMTN, GATA2, INHBA, KITLG	4
Cellular Growth and Proliferation	development	development of neurons	2,42E-03	-1,357	ABL2, AMIGO2, ATF3, DLX2, EGR3, ELMO1, HES5, HEY1, INHBA, IQUB, KCNJ2, KITLG, NCAN, NCMAP, PLAU, SOX21, TRIM67	17
Cellular Growth and Proliferation	development	development of erythroid progenitor cells	4,20E-03		GATA2, INHBA, KITLG	3
Cellular Growth and Proliferation	development	development of neuroglia	5,84E-03		DLX2, HES5, HEY1, PLP1	4
Cellular Growth and Proliferation	development	development of erythroid cells	8,42E-03		GATA2, KITLG	2
Cellular Growth and Proliferation	formation	formation of hair cells	2,70E-04		HES5, HEY1, SOX21	3
Cellular Growth and Proliferation	formation	formation of myofiber	4,94E-04		EGR3, PLAU, WFIKKN2	3
Cellular Growth and Proliferation	production	production of cells	3,84E-04	-0,157	DDIT3, ELMO1, HES5, INHBA, KITLG, RUNX1T1	6
Cellular Growth and Proliferation	production	production of hematopoietic progenitor cells	1,23E-03		HES5, KITLG, RUNX1T1	3
Cellular Growth and Proliferation	production	production of bone marrow cells	2,34E-03		KITLG, RUNX1T1	2
Cellular Growth and Proliferation	production	production of sperm	4,52E-03		ELMO1, INHBA	2
Cellular Growth and Proliferation	induction	induction of B lymphocytes	5,14E-04		KITLG, TG	2
Cellular Growth and Proliferation	induction	induction of cells	6,36E-04	-1,980	HES5, INHBA, KITLG, SOX21, TG	5
Cellular Growth and Proliferation	induction	induction of stem cells	2,34E-03		HES5, SOX21	2
Cellular Growth and Proliferation	induction	induction of B cell hybridoma cells	9,35E-03		INHBA	1
Cellular Growth and Proliferation	induction	induction of mast cells	9,35E-03		KITLG	1
Cellular Growth and Proliferation	induction	induction of neural stem cells	9,35E-03		HES5	1
Cellular Growth and Proliferation	induction	induction of pancreatic cancer cell lines	9,35E-03		INHBA	1
Cellular Growth and Proliferation	induction	induction of pre-B lymphocytes	9,35E-03		KITLG	1
Cellular Growth and Proliferation	expansion	expansion of hematopoietic progenitor cells	1,21E-03	-1,119	GATA2, INHBA, KITLG, RUNX1T1	4
Cellular Growth and Proliferation	expansion	expansion of erythroid progenitor cells	1,77E-03		KITLG, RUNX1T1	2
Cellular Growth and Proliferation	expansion	expansion of bone marrow cells	3,72E-03		KITLG, RUNX1T1	2
Cellular Growth and Proliferation	expansion	expansion of embryonic stem cell lines	9,35E-03		GATA2	1
Cellular Growth and Proliferation	neuritogenesis	neuritogenesis of neuroblastoma cell lines	2,99E-03		ABL2, TRIM67	2
Cellular Growth and Proliferation	myelination	myelination of cells	7,28E-03		HES5, NCMAP, PLP1, TG	4
Cellular Growth and Proliferation	clonal expansion	clonal expansion of Th2 cells	9,35E-03		PLP1	1
Cellular Growth and Proliferation	differentiation	differentiation of CD56bright natural killer cells	9,35E-03		GATA2	1
Cellular Growth and Proliferation	excitation	excitation of spiny neurons	9,35E-03		PPP1R1B	1
Cellular Growth and Proliferation	hemoglobinization	hemoglobinization of leukemia cell lines	9,35E-03		DDIT3	1
Cellular Growth and Proliferation	immunosuppression	immunosuppression of T lymphocytes	9,35E-03		RAPGEF3	1
Cellular Growth and Proliferation	inhibition	inhibition of trophoblast cells	9,35E-03		CD82	1
Cellular Growth and Proliferation	neurogenesis	neurogenesis of nervous tissue cell lines	9,35E-03		RMST	1
Lipid Metabolism	synthesis	synthesis of terpenoid	5,10E-05	-0,963	ATF3, ATP8B1, CES1, CFTR, CYP26A1, GDF15, HDC, INHBA, KCNK3, KITLG	10
Lipid Metabolism	synthesis	synthesis of steroid	1,25E-04	-0,447	ATF3, ATP8B1, CES1, CFTR, GDF15, HDC, INHBA, KCNK3, KITLG	9
Lipid Metabolism	synthesis	synthesis of lipid	5,85E-04	0,184	ATF3, ATP8B1, CD82, CDS1, CES1, CFTR, CYP26A1, GDF15, GHR, HDC, INHBA, KCNK3, KITLG, PLA2G16, PLAU, PLP1	16
Lipid Metabolism	synthesis	synthesis of diacylglycerol	2,44E-03		CDS1, KITLG, PLAU	3
Lipid Metabolism	synthesis	synthesis of acylglycerol	5,57E-03		CDS1, GHR, KITLG, PLAU	4
Lipid Metabolism	synthesis	synthesis of steroid hormone	8,00E-03		GDF15, INHBA, KCNK3	3
Lipid Metabolism	quantity	quantity of steroid	2,91E-04	-0,371	ACSBG1, ATF3, ATP8B1, CES1, CSPG4, GHR, INHBA, IRS1, KCNK3, PLP1, RAPGEF3, TG	12
Lipid Metabolism	concentration	concentration of lipid	5,89E-04	-1,197	ACSBG1, AHSG, ATF3, ATP8B1, CES1, CFTR, CSPG4, CYP26A1, GHR, INHBA, IRS1, KCNK3, KITLG, PCK2, PLP1, RAPGEF3, TG	17
Lipid Metabolism	concentration	concentration of cholesterol	1,72E-03	0,655	ATP8B1, CES1, CSPG4, GHR, IRS1, PLP1, RAPGEF3, TG	8
Lipid Metabolism	metabolism	metabolism of acylglycerol	2,56E-03		CDS1, GHR, KITLG, PLAU, PNLIPRP2	5
Lipid Metabolism	metabolism	metabolism of 5,8-epoxy all-trans retinoic acid	9,35E-03		CYP26A1	1
Lipid Metabolism	metabolism	metabolism of eicosapentenoic acid	9,35E-03		CFTR	1
Lipid Metabolism	hydrolysis	hydrolysis of phosphatidylcholine	5,39E-03		PLA2G16, PNLIPRP2	2
Lipid Metabolism	hydrolysis	hydrolysis of linoleic acid	9,35E-03		PLA2G16	1
Lipid Metabolism	hydrolysis	hydrolysis of palmitic acid	9,35E-03		PLA2G16	1
Lipid Metabolism	transport	transport of lipid	6,53E-03		ABCA5, ATP8B1, CES1, CFTR, GDF15, GHR	6
Lipid Metabolism	transport	transport of cholesterol	7,59E-03		ABCA5, CES1, CFTR, GDF15	4
Lipid Metabolism	efflux	efflux of lipid	7,59E-03		ABCA5, CES1, GDF15, GHR	4
Lipid Metabolism	efflux	efflux of triacylglycerol	9,35E-03		GHR	1
Lipid Metabolism	accumulation	accumulation of bile salt	9,35E-03		ATP8B1	1
Lipid Metabolism	activation	activation of eicosapentenoic acid	9,35E-03		ACSBG1	1
Lipid Metabolism	activation	activation of linoleic acid	9,35E-03		ACSBG1	1
Lipid Metabolism	activation	activation of myristic acid	9,35E-03		ACSBG1	1
Lipid Metabolism	activation	activation of nervonic acid	9,35E-03		ACSBG1	1
Lipid Metabolism	activation	activation of oleic acid	9,35E-03		ACSBG1	1
Lipid Metabolism	activation	activation of palmitic acid	9,35E-03		ACSBG1	1
Lipid Metabolism	activation	activation of stearic acid	9,35E-03		ACSBG1	1
Lipid Metabolism	biosynthesis	biosynthesis of CDP-diacylglycerol	9,35E-03		CDS1	1
Lipid Metabolism	conversion	conversion of eicosapentenoic acid	9,35E-03		CFTR	1
Lipid Metabolism	excretion	excretion of triacylglycerol	9,35E-03		GHR	1
Lipid Metabolism	hydroxylation	hydroxylation of 4-hydroxyretinoic acid	9,35E-03		CYP26A1	1
Lipid Metabolism	hydroxylation	hydroxylation of 4-oxoretinol	9,35E-03		CYP26A1	1
Lipid Metabolism	hydroxylation	hydroxylation of tretinoin	9,35E-03		CYP26A1	1
Lipid Metabolism	inactivation	inactivation of tretinoin	9,35E-03		CYP26A1	1
Lipid Metabolism	incorporation	incorporation of linoleic acid	9,35E-03		CFTR	1
Lipid Metabolism	induction	induction of sphingomyelin	9,35E-03		TG	1
Lipid Metabolism	lipolysis	lipolysis of phosphatidylcholine	9,35E-03		PNLIPRP2	1
Lipid Metabolism	lipolysis	lipolysis of tricaprilin	9,35E-03		PNLIPRP2	1
Small Molecule Biochemistry	synthesis	synthesis of terpenoid	5,10E-05	-0,963	ATF3, ATP8B1, CES1, CFTR, CYP26A1, GDF15, HDC, INHBA, KCNK3, KITLG	10
Small Molecule Biochemistry	synthesis	synthesis of steroid	1,25E-04	-0,447	ATF3, ATP8B1, CES1, CFTR, GDF15, HDC, INHBA, KCNK3, KITLG	9
Small Molecule Biochemistry	synthesis	synthesis of lipid	5,85E-04	0,184	ATF3, ATP8B1, CD82, CDS1, CES1, CFTR, CYP26A1, GDF15, GHR, HDC, INHBA, KCNK3, KITLG, PLA2G16, PLAU, PLP1	16
Small Molecule Biochemistry	synthesis	synthesis of histamine	1,77E-03		GATA2, HDC	2
Small Molecule Biochemistry	synthesis	synthesis of diacylglycerol	2,44E-03		CDS1, KITLG, PLAU	3
Small Molecule Biochemistry	synthesis	synthesis of acylglycerol	5,57E-03		CDS1, GHR, KITLG, PLAU	4
Small Molecule Biochemistry	synthesis	synthesis of steroid hormone	8,00E-03		GDF15, INHBA, KCNK3	3
Small Molecule Biochemistry	concentration	concentration of hormone	7,89E-05	0,060	ACSBG1, AHSG, CES1, GHR, HDC, IGFBP5, INHBA, IRS1, KCNK3, NUPR1, RAPGEF3, TG	12
Small Molecule Biochemistry	concentration	concentration of lipid	5,89E-04	-1,197	ACSBG1, AHSG, ATF3, ATP8B1, CES1, CFTR, CSPG4, CYP26A1, GHR, INHBA, IRS1, KCNK3, KITLG, PCK2, PLP1, RAPGEF3, TG	17
Small Molecule Biochemistry	concentration	concentration of cholesterol	1,72E-03	0,655	ATP8B1, CES1, CSPG4, GHR, IRS1, PLP1, RAPGEF3, TG	8
Small Molecule Biochemistry	quantity	quantity of steroid	2,91E-04	-0,371	ACSBG1, ATF3, ATP8B1, CES1, CSPG4, GHR, INHBA, IRS1, KCNK3, PLP1, RAPGEF3, TG	12
Small Molecule Biochemistry	quantity	quantity of insulin in blood	3,23E-03	0,315	AHSG, GHR, HDC, IGFBP5, IRS1, RAPGEF3	6
Small Molecule Biochemistry	quantity	quantity of histamine	7,34E-03		HDC, KITLG	2
Small Molecule Biochemistry	incorporation	incorporation of thymidine	3,74E-04		ATF3, GHR, IGFBP5, INHBA, IRS1	5
Small Molecule Biochemistry	incorporation	incorporation of linoleic acid	9,35E-03		CFTR	1
Small Molecule Biochemistry	release	release of hormone	6,94E-04		CFTR, GHR, TG	3
Small Molecule Biochemistry	metabolism	metabolism of acylglycerol	2,56E-03		CDS1, GHR, KITLG, PLAU, PNLIPRP2	5
Small Molecule Biochemistry	metabolism	metabolism of oxalacetic acid	3,72E-03		GHR, PCK2	2
Small Molecule Biochemistry	metabolism	metabolism of 5,8-epoxy all-trans retinoic acid	9,35E-03		CYP26A1	1
Small Molecule Biochemistry	metabolism	metabolism of eicosapentenoic acid	9,35E-03		CFTR	1
Small Molecule Biochemistry	hydrolysis	hydrolysis of phosphatidylcholine	5,39E-03		PLA2G16, PNLIPRP2	2
Small Molecule Biochemistry	hydrolysis	hydrolysis of linoleic acid	9,35E-03		PLA2G16	1
Small Molecule Biochemistry	hydrolysis	hydrolysis of palmitic acid	9,35E-03		PLA2G16	1
Small Molecule Biochemistry	transport	transport of lipid	6,53E-03		ABCA5, ATP8B1, CES1, CFTR, GDF15, GHR	6
Small Molecule Biochemistry	transport	transport of cholesterol	7,59E-03		ABCA5, CES1, CFTR, GDF15	4
Small Molecule Biochemistry	efflux	efflux of lipid	7,59E-03		ABCA5, CES1, GDF15, GHR	4
Small Molecule Biochemistry	efflux	efflux of triacylglycerol	9,35E-03		GHR	1
Small Molecule Biochemistry	accumulation	accumulation of bile salt	9,35E-03		ATP8B1	1
Small Molecule Biochemistry	activation	activation of eicosapentenoic acid	9,35E-03		ACSBG1	1
Small Molecule Biochemistry	activation	activation of fluoxetine	9,35E-03		PPP1R1B	1
Small Molecule Biochemistry	activation	activation of linoleic acid	9,35E-03		ACSBG1	1
Small Molecule Biochemistry	activation	activation of myristic acid	9,35E-03		ACSBG1	1
Small Molecule Biochemistry	activation	activation of nervonic acid	9,35E-03		ACSBG1	1
Small Molecule Biochemistry	activation	activation of oleic acid	9,35E-03		ACSBG1	1
Small Molecule Biochemistry	activation	activation of palmitic acid	9,35E-03		ACSBG1	1
Small Molecule Biochemistry	activation	activation of stearic acid	9,35E-03		ACSBG1	1
Small Molecule Biochemistry	biosynthesis	biosynthesis of CDP-diacylglycerol	9,35E-03		CDS1	1
Small Molecule Biochemistry	cleavage	cleavage of chitin	9,35E-03		CHIA	1
Small Molecule Biochemistry	conversion	conversion of eicosapentenoic acid	9,35E-03		CFTR	1
Small Molecule Biochemistry	cytotoxicity	cytotoxicity of daunorubicin	9,35E-03		KITLG	1
Small Molecule Biochemistry	decarboxylation	decarboxylation of L-histidine	9,35E-03		HDC	1
Small Molecule Biochemistry	excretion	excretion of triacylglycerol	9,35E-03		GHR	1
Small Molecule Biochemistry	formation	formation of histamine	9,35E-03		HDC	1
Small Molecule Biochemistry	hydroxylation	hydroxylation of 4-hydroxyretinoic acid	9,35E-03		CYP26A1	1
Small Molecule Biochemistry	hydroxylation	hydroxylation of 4-oxoretinol	9,35E-03		CYP26A1	1
Small Molecule Biochemistry	hydroxylation	hydroxylation of tretinoin	9,35E-03		CYP26A1	1
Small Molecule Biochemistry	inactivation	inactivation of tretinoin	9,35E-03		CYP26A1	1
Small Molecule Biochemistry	induction	induction of sphingomyelin	9,35E-03		TG	1
Small Molecule Biochemistry	lipolysis	lipolysis of phosphatidylcholine	9,35E-03		PNLIPRP2	1
Small Molecule Biochemistry	lipolysis	lipolysis of tricaprilin	9,35E-03		PNLIPRP2	1
Vitamin and Mineral Metabolism	synthesis	synthesis of terpenoid	5,10E-05	-0,963	ATF3, ATP8B1, CES1, CFTR, CYP26A1, GDF15, HDC, INHBA, KCNK3, KITLG	10
Vitamin and Mineral Metabolism	synthesis	synthesis of steroid	1,25E-04	-0,447	ATF3, ATP8B1, CES1, CFTR, GDF15, HDC, INHBA, KCNK3, KITLG	9
Vitamin and Mineral Metabolism	synthesis	synthesis of steroid hormone	8,00E-03		GDF15, INHBA, KCNK3	3
Vitamin and Mineral Metabolism	hydroxylation	hydroxylation of 4-hydroxyretinoic acid	9,35E-03		CYP26A1	1
Vitamin and Mineral Metabolism	hydroxylation	hydroxylation of 4-oxoretinol	9,35E-03		CYP26A1	1
Vitamin and Mineral Metabolism	hydroxylation	hydroxylation of tretinoin	9,35E-03		CYP26A1	1
Vitamin and Mineral Metabolism	inactivation	inactivation of tretinoin	9,35E-03		CYP26A1	1
Vitamin and Mineral Metabolism	metabolism	metabolism of 5,8-epoxy all-trans retinoic acid	9,35E-03		CYP26A1	1
Vitamin and Mineral Metabolism	metabolism	metabolism of Ca2+	9,35E-03		RAPGEF3	1
Inflammatory Response	quantity	quantity of phagocytes	5,27E-05	-1,951	ATF3, CES1, DDIT3, ELMO1, GATA2, GDF15, GHR, HDC, KITLG, LUM, PLAU, PLP1	12
Inflammatory Response	quantity	quantity of mast cells	2,72E-04		ATF3, GATA2, HDC, KITLG	4
Inflammatory Response	quantity	quantity of macrophages	4,21E-04	-1,912	CES1, DDIT3, ELMO1, GDF15, GHR, LUM, PLAU	7
Inflammatory Response	inflammatory response	inflammatory response	1,10E-04	0,401	AHSG, AOC3, ART3, ATF3, CFTR, CSPG4, DDIT3, ELMO1, F11R, INHBA, KITLG, LUM, LY96, NUPR1, PLAU, PLP1, RAPGEF3	17
Inflammatory Response	phagocytosis	phagocytosis of cells	7,24E-04	0,187	ABL2, AHSG, ELMO1, GATA2, LUM, PLAU, RAPGEF3, RGCC	8
Inflammatory Response	phagocytosis	phagocytosis of E. coli	2,34E-03		LUM, RAPGEF3	2
Inflammatory Response	phagocytosis	phagocytosis of myeloid cells	8,94E-03	0,317	LUM, PLAU, RAPGEF3, RGCC	4
Inflammatory Response	cellular infiltration	cellular infiltration by mast cells	1,77E-03		CFTR, KITLG	2
Inflammatory Response	cellular infiltration	cellular infiltration of phagocytes	9,26E-03	1,342	CES1, CFTR, KITLG, PLAU, PLP1	5
Inflammatory Response	pulmonary interstitial fibrosis	pulmonary interstitial fibrosis	1,77E-03		CFTR, PLAU	2
Inflammatory Response	immune response	immune response of cells	2,16E-03	-0,459	ABL2, AHSG, DMBT1, ELMO1, GATA2, LUM, LY96, PLAU, PLP1, RAPGEF3, RGCC, TRIM67	12
Inflammatory Response	immune response	immune response of phagocytes	8,46E-03	-0,106	LUM, LY96, PLAU, RAPGEF3, RGCC	5
Inflammatory Response	morphology	morphology of mast cells	2,99E-03		HDC, KITLG	2
Inflammatory Response	cell movement	cell movement of mast cells	4,20E-03		CFTR, KITLG, PLAU	3
Inflammatory Response	antifungal response	antifungal response	8,42E-03		C10orf99, CHIA	2
Inflammatory Response	acute inflammation	acute inflammation of pancreas	9,35E-03		CFTR	1
Inflammatory Response	binding	binding of blood-derived mast cells	9,35E-03		KITLG	1
Inflammatory Response	chronic inflammation	chronic inflammation of skin	9,35E-03		BMX	1
Inflammatory Response	experimental autoimmune encephalomyelitis	initiation of experimental autoimmune encephalomyelitis	9,35E-03		PLP1	1
Inflammatory Response	frequency	frequency of colony-forming granulocyte-macrophages	9,35E-03		KITLG	1
Inflammatory Response	induction	induction of mast cells	9,35E-03		KITLG	1
Inflammatory Response	inflammation	inflammation of lumen	9,35E-03		CFTR	1
Inflammatory Response	migration	migration of CD34+ progenitor-derived connective tissue-type mast cells	9,35E-03		KITLG	1
Inflammatory Response	migration	migration of alveolar macrophages	9,35E-03		DMBT1	1
Inflammatory Response	number	number of M1 macrophages	9,35E-03		GHR	1
Endocrine System Development and Function	concentration	concentration of hormone	7,89E-05	0,060	ACSBG1, AHSG, CES1, GHR, HDC, IGFBP5, INHBA, IRS1, KCNK3, NUPR1, RAPGEF3, TG	12
Endocrine System Development and Function	abnormal morphology	abnormal morphology of pancreas	1,72E-04		ATF3, CES1, CFTR, GHR, IGFBP5, RAPGEF3	6
Endocrine System Development and Function	abnormal morphology	abnormal morphology of islets of Langerhans	4,30E-04		ATF3, CES1, GHR, IGFBP5, RAPGEF3	5
Endocrine System Development and Function	activation	activation of thyroid gland	1,77E-03		ABCA5, GHR	2
Endocrine System Development and Function	quantity	quantity of insulin in blood	3,23E-03	0,315	AHSG, GHR, HDC, IGFBP5, IRS1, RAPGEF3	6
Endocrine System Development and Function	architecture	architecture of islets of Langerhans	9,35E-03		RAPGEF3	1
Molecular Transport	concentration	concentration of hormone	7,89E-05	0,060	ACSBG1, AHSG, CES1, GHR, HDC, IGFBP5, INHBA, IRS1, KCNK3, NUPR1, RAPGEF3, TG	12
Molecular Transport	concentration	concentration of lipid	5,89E-04	-1,197	ACSBG1, AHSG, ATF3, ATP8B1, CES1, CFTR, CSPG4, CYP26A1, GHR, INHBA, IRS1, KCNK3, KITLG, PCK2, PLP1, RAPGEF3, TG	17
Molecular Transport	concentration	concentration of cholesterol	1,72E-03	0,655	ATP8B1, CES1, CSPG4, GHR, IRS1, PLP1, RAPGEF3, TG	8
Molecular Transport	secretion	secretion of molecule	1,82E-04	-1,835	ATF3, ATP8B1, C1QL1, CES1, CFTR, FBLN5, HDC, INHBA, IRS1, RAPGEF3, RGCC, SLC18A1, SYT4, TRPM3	14
Molecular Transport	quantity	quantity of steroid	2,91E-04	-0,371	ACSBG1, ATF3, ATP8B1, CES1, CSPG4, GHR, INHBA, IRS1, KCNK3, PLP1, RAPGEF3, TG	12
Molecular Transport	quantity	quantity of insulin in blood	3,23E-03	0,315	AHSG, GHR, HDC, IGFBP5, IRS1, RAPGEF3	6
Molecular Transport	quantity	quantity of histamine	7,34E-03		HDC, KITLG	2
Molecular Transport	transport	transport of iodide	8,52E-04		CFTR, TG	2
Molecular Transport	transport	transport of lipid	6,53E-03		ABCA5, ATP8B1, CES1, CFTR, GDF15, GHR	6
Molecular Transport	transport	transport of cholesterol	7,59E-03		ABCA5, CES1, CFTR, GDF15	4
Molecular Transport	efflux	efflux of lipid	7,59E-03		ABCA5, CES1, GDF15, GHR	4
Molecular Transport	efflux	efflux of hydrogen	9,35E-03		CFTR	1
Molecular Transport	efflux	efflux of triacylglycerol	9,35E-03		GHR	1
Molecular Transport	accumulation	accumulation of bile salt	9,35E-03		ATP8B1	1
Molecular Transport	accumulation	accumulation of glycoprotein	9,35E-03		DDIT3	1
Molecular Transport	excretion	excretion of triacylglycerol	9,35E-03		GHR	1
Ophthalmic Disease	myopia	severe myopia	8,68E-05		LUM, P3H2	2
Ophthalmic Disease	myopia	myopia	5,88E-04		COL2A1, LUM, P3H2	3
Ophthalmic Disease	chorioretinal atrophy	chorioretinal atrophy	5,14E-04		ADAMTS18, CRB1	2
Ophthalmic Disease	microcornea	microcornea	1,27E-03		ADAMTS18, BEST1	2
Ophthalmic Disease	retinal degeneration	retinal degeneration	3,87E-03		ADAMTS18, BEST1, CRB1, FBLN1, FBLN5, MAK, P3H2	7
Ophthalmic Disease	maculopathy	maculopathy	9,05E-03		BEST1, FBLN1, FBLN5	3
Ophthalmic Disease	Nance-Horan syndrome	Nance-Horan syndrome	9,35E-03		NHS	1
Ophthalmic Disease	adult-onset vitelliform macular dystrophy	adult-onset vitelliform macular dystrophy	9,35E-03		BEST1	1
Ophthalmic Disease	age-related macular degeneration type 3	age-related macular degeneration type 3	9,35E-03		FBLN5	1
Ophthalmic Disease	autosomal dominant rhegmatogenous retinal detachment	autosomal dominant rhegmatogenous retinal detachment	9,35E-03		COL2A1	1
Ophthalmic Disease	autosomal dominant vitreoretinochoroidopathy	autosomal dominant vitreoretinochoroidopathy	9,35E-03		BEST1	1
Ophthalmic Disease	autosomal recessive bestrophinopathy	autosomal recessive bestrophinopathy	9,35E-03		BEST1	1
Ophthalmic Disease	cataract 40	cataract 40	9,35E-03		NHS	1
Ophthalmic Disease	concentric retinitis pigmentosa	concentric retinitis pigmentosa	9,35E-03		BEST1	1
Ophthalmic Disease	high myopia with cataract and vitreoretinal degeneration	high myopia with cataract and vitreoretinal degeneration	9,35E-03		P3H2	1
Ophthalmic Disease	leber congenital amaurosis type 8	leber congenital amaurosis type 8	9,35E-03		CRB1	1
Ophthalmic Disease	microcornea, myopic chorioretinal atrophy, and telecanthus	microcornea, myopic chorioretinal atrophy, and telecanthus	9,35E-03		ADAMTS18	1
Ophthalmic Disease	microcornea, rod-cone dystrophy, cataract, and posterior staphyloma	microcornea, rod-cone dystrophy, cataract, and posterior staphyloma	9,35E-03		BEST1	1
Ophthalmic Disease	multiple epiphyseal dysplasia with myopia and conductive deafness	multiple epiphyseal dysplasia with myopia and conductive deafness	9,35E-03		COL2A1	1
Ophthalmic Disease	nonsyndromic ocular type Stickler syndrome I	nonsyndromic ocular type Stickler syndrome I	9,35E-03		COL2A1	1
Organ Development	proliferation	proliferation of type A spermatogonia	8,68E-05		INHBA, KITLG	2
Organ Development	mass	mass of quadriceps femoris	1,65E-04		IGFBP5, INHBA, WFIKKN2	3
Organ Development	formation	formation of hair cells	2,70E-04		HES5, HEY1, SOX21	3
Organ Development	formation	formation of myofiber	4,94E-04		EGR3, PLAU, WFIKKN2	3
Organ Development	formation	formation of testis	8,94E-03		AHSG, GADD45G, INHBA, NUPR1	4
Organ Development	development	development of colony forming multilineage cells	5,14E-04		INHBA, KITLG	2
Organ Development	development	development of internal genitalia	2,97E-03		AHSG, BMF, GADD45G, GHR, INHBA, KITLG, NUPR1	7
Organ Development	development	development of inner ear	4,64E-03		COL2A1, GATA2, HES5, HEY1, SOX21	5
Organ Development	function	function of skeletal muscle	1,70E-03		HEY1, IGFBP5, INHBA, KCNJ2, WFIKKN2	5
Organ Development	function	function of liver	3,75E-03		ABCA5, CES1, PLAU, SEPP1	4
Organ Development	function	function of gonad	5,31E-03		ACSBG1, CFTR, GHR	3
Organ Development	abnormal morphology	abnormal morphology of Muller glia	1,77E-03		CRB1, HES5	2
Organ Development	activation	activation of thyroid gland	1,77E-03		ABCA5, GHR	2
Organ Development	surface area	surface area of cardiomyocytes	2,99E-03		GDF15, RAPGEF3	2
Organ Development	maturation	maturation of oocytes	5,71E-03		IRS1, PLAU, SPDYA	3
Organ Development	morphogenesis	morphogenesis of cerebellum	6,33E-03		ABL2, TRNP1	2
Organ Development	size	size of cardiomyocytes	7,03E-03		GDF15, KITLG, RAPGEF3	3
Organ Development	growth	growth of lymphoid organ	7,47E-03	-0,415	COL2A1, EGR3, INHBA, KITLG, PLP1	5
Organ Development	area	area of mesangium	9,35E-03		GHR	1
Reproductive System Development and Function	proliferation	proliferation of type A spermatogonia	8,68E-05		INHBA, KITLG	2
Reproductive System Development and Function	mass	mass of genitourinary system	1,11E-04	-1,563	CFTR, CSPG4, GDF15, GHR, HDC, INHBA, IRS1, KITLG, PLK2, RAPGEF3	10
Reproductive System Development and Function	mass	mass of epididymal fat	5,14E-04	0,000	CSPG4, GHR, HDC, RAPGEF3	4
Reproductive System Development and Function	mass	mass of uterus	6,94E-04		CFTR, GHR, INHBA	3
Reproductive System Development and Function	mass	mass of gonad	1,01E-03	-0,792	CFTR, CSPG4, GHR, HDC, INHBA, KITLG, RAPGEF3	7
Reproductive System Development and Function	mass	mass of placental tissue	9,35E-03		GHR	1
Reproductive System Development and Function	cell cycle progression	cell cycle progression of germ cells	1,27E-03		KITLG, RAPGEF3	2
Reproductive System Development and Function	cell cycle progression	cell cycle progression of type A spermatogonia	9,35E-03		KITLG	1
Reproductive System Development and Function	cell cycle progression	exit from cell cycle progression of oocytes	9,35E-03		RAPGEF3	1
Reproductive System Development and Function	quantity	quantity of corpus luteum	1,40E-03		CFTR, GHR, INHBA	3
Reproductive System Development and Function	quantity	quantity of ovarian follicle	2,37E-03		CFTR, GADD45G, GHR, INHBA	4
Reproductive System Development and Function	quantity	quantity of gonad	5,70E-03	-0,124	CFTR, ELMO1, GADD45G, GHR, INHBA, SEPP1	6
Reproductive System Development and Function	development	development of reproductive system	2,09E-03	-1,172	AHSG, BMF, CYP26A1, DENND2D, GADD45G, GATA2, GHR, IGFBP5, INHBA, IRS1, KITLG, NUPR1, NXPH1, PLK2, SEPP1	15
Reproductive System Development and Function	development	development of internal genitalia	2,97E-03		AHSG, BMF, GADD45G, GHR, INHBA, KITLG, NUPR1	7
Reproductive System Development and Function	development	development of female reproductive tract	8,20E-03		BMF, GADD45G, GHR, INHBA, KITLG	5
Reproductive System Development and Function	fertility	fertility	4,13E-03	-0,923	ABL2, CFTR, GHR, IGFBP5, INHBA, KITLG, LUM, PLAU, SEPP1	9
Reproductive System Development and Function	production	production of sperm	4,52E-03		ELMO1, INHBA	2
Reproductive System Development and Function	function	function of gonad	5,31E-03		ACSBG1, CFTR, GHR	3
Reproductive System Development and Function	maturation	maturation of oocytes	5,71E-03		IRS1, PLAU, SPDYA	3
Reproductive System Development and Function	ovulation	ovulation	6,57E-03		GHR, INHBA, PLAU	3
Reproductive System Development and Function	morphology	morphology of reproductive system	7,09E-03		ACSBG1, CFTR, CYP26A1, ELMO1, GADD45G, GHR, INHBA, IRS1, NUPR1, PLK2, SEPP1	11
Reproductive System Development and Function	formation	formation of testis	8,94E-03		AHSG, GADD45G, INHBA, NUPR1	4
Renal and Urological System Development and Function	mass	mass of genitourinary system	1,11E-04	-1,563	CFTR, CSPG4, GDF15, GHR, HDC, INHBA, IRS1, KITLG, PLK2, RAPGEF3	10
Renal and Urological System Development and Function	mass	mass of epididymal fat	5,14E-04	0,000	CSPG4, GHR, HDC, RAPGEF3	4
Renal and Urological System Development and Function	mass	mass of uterus	6,94E-04		CFTR, GHR, INHBA	3
Renal and Urological System Development and Function	mass	mass of gonad	1,01E-03	-0,792	CFTR, CSPG4, GHR, HDC, INHBA, KITLG, RAPGEF3	7
Renal and Urological System Development and Function	mass	mass of placental tissue	9,35E-03		GHR	1
Renal and Urological System Development and Function	area	area of mesangium	9,35E-03		GHR	1
Renal and Urological System Development and Function	organization	organization of podocytes	9,35E-03		FBLN1	1
Protein Synthesis	quantity	quantity of protein lipid complex in blood	1,21E-04	-1,172	CES1, CSPG4, GHR, IRS1, RAPGEF3	5
Protein Synthesis	quantity	quantity of hdl cholesterol in blood	4,66E-04	-1,000	CSPG4, GHR, IRS1, RAPGEF3	4
Protein Synthesis	quantity	quantity of insulin in blood	3,23E-03	0,315	AHSG, GHR, HDC, IGFBP5, IRS1, RAPGEF3	6
Protein Synthesis	quantity	quantity of leptin in blood	8,59E-03	-1,000	GHR, HDC, IRS1, RAPGEF3	4
Gene Expression	binding	binding of Sis-inducible element	1,25E-04		BMX, GHR, KITLG	3
Gene Expression	binding	binding of DNA	3,35E-03	1,915	BMX, DDIT3, GATA2, GHR, HDC, HEY1, KITLG, PLAU, PPP1R1B, RAPGEF3, RGCC, RUNX1T1	12
Gene Expression	binding	binding of interferon-gamma activated sequence	7,34E-03		BMX, PLAU	2
Cardiovascular System Development and Function	formation	formation of neointima	1,32E-04	0,152	FBLN5, INHBA, IRS1, KITLG, PLAU	5
Cardiovascular System Development and Function	angiogenesis	angiogenesis	1,56E-04	-1,405	ADAMTS6, AOC3, ATF3, BMX, CSPG4, CTH, DDIT3, EGR3, F11R, FBLN1, FBLN5, GATA2, HEY1, INHBA, IRS1, KCNJ2, KITLG, PLAU, RAPGEF3, RGCC	20
Cardiovascular System Development and Function	vasculogenesis	vasculogenesis	3,40E-04	-0,766	ADAMTS6, ATF3, BMX, CSPG4, CTH, DDIT3, EGR3, F11R, FBLN1, FBLN5, HEY1, INHBA, IRS1, KCNJ2, KITLG, PLAU, RGCC	17
Cardiovascular System Development and Function	proliferation	proliferation of endothelial progenitor cells	1,27E-03		INHBA, KCNJ2	2
Cardiovascular System Development and Function	development	development of red blood cells	1,61E-03		DMTN, GATA2, INHBA, KITLG	4
Cardiovascular System Development and Function	development	development of erythroid progenitor cells	4,20E-03		GATA2, INHBA, KITLG	3
Cardiovascular System Development and Function	development	development of artery	6,68E-03		ADAMTS6, CTH, FBLN5, HEY1	4
Cardiovascular System Development and Function	development	development of erythroid cells	8,42E-03		GATA2, KITLG	2
Cardiovascular System Development and Function	surface area	surface area of cardiomyocytes	2,99E-03		GDF15, RAPGEF3	2
Cardiovascular System Development and Function	quantity	quantity of capillary vessel	5,39E-03		FBLN1, KITLG	2
Cardiovascular System Development and Function	permeability	permeability of endothelial tissue	6,57E-03		IQUB, PLAU, RAPGEF3	3
Cardiovascular System Development and Function	size	size of cardiomyocytes	7,03E-03		GDF15, KITLG, RAPGEF3	3
Cardiovascular System Development and Function	size	size of heart	7,92E-03		ATF3, GDF15, KITLG, RAPGEF3	4
Cardiovascular System Development and Function	differentiation	differentiation of endothelial cell lines	9,35E-03		BMX	1
Lymphoid Tissue Structure and Development	formation	formation of neointima	1,32E-04	0,152	FBLN5, INHBA, IRS1, KITLG, PLAU	5
Lymphoid Tissue Structure and Development	development	development of colony forming multilineage cells	5,14E-04		INHBA, KITLG	2
Lymphoid Tissue Structure and Development	development	development of mast cells	5,14E-04		GATA2, KITLG	2
Lymphoid Tissue Structure and Development	expansion	expansion of bone marrow cells	3,72E-03		KITLG, RUNX1T1	2
Lymphoid Tissue Structure and Development	growth	growth of lymphoid organ	7,47E-03	-0,415	COL2A1, EGR3, INHBA, KITLG, PLP1	5
Lymphoid Tissue Structure and Development	differentiation	differentiation of CD56bright natural killer cells	9,35E-03		GATA2	1
Organismal Development	angiogenesis	angiogenesis	1,56E-04	-1,405	ADAMTS6, AOC3, ATF3, BMX, CSPG4, CTH, DDIT3, EGR3, F11R, FBLN1, FBLN5, GATA2, HEY1, INHBA, IRS1, KCNJ2, KITLG, PLAU, RAPGEF3, RGCC	20
Organismal Development	abnormal morphology	abnormal morphology of pancreas	1,72E-04		ATF3, CES1, CFTR, GHR, IGFBP5, RAPGEF3	6
Organismal Development	abnormal morphology	abnormal morphology of islets of Langerhans	4,30E-04		ATF3, CES1, GHR, IGFBP5, RAPGEF3	5
Organismal Development	abnormal morphology	abnormal morphology of Muller glia	1,77E-03		CRB1, HES5	2
Organismal Development	abnormal morphology	abnormal morphology of nasal cavity	4,52E-03		CFTR, COL2A1	2
Organismal Development	abnormal morphology	abnormal morphology of maxilla	4,92E-03		COL2A1, DLX2, KCNJ2	3
Organismal Development	abnormal morphology	abnormal morphology of jaw	5,57E-03		COL2A1, DLX2, INHBA, KCNJ2	4
Organismal Development	abnormal morphology	abnormal morphology of body cavity	8,38E-03		ABCA5, ABL2, ATF3, BMF, CES1, CFTR, COL2A1, CYP26A1, FBLN1, GADD45G, GATA2, GDF15, GHR, HEY1, IGFBP5, LUM, NUPR1, PLAU, RAPGEF3	19
Organismal Development	formation	formation of hair cells	2,70E-04		HES5, HEY1, SOX21	3
Organismal Development	formation	formation of myofiber	4,94E-04		EGR3, PLAU, WFIKKN2	3
Organismal Development	formation	formation of testis	8,94E-03		AHSG, GADD45G, INHBA, NUPR1	4
Organismal Development	vasculogenesis	vasculogenesis	3,40E-04	-0,766	ADAMTS6, ATF3, BMX, CSPG4, CTH, DDIT3, EGR3, F11R, FBLN1, FBLN5, HEY1, INHBA, IRS1, KCNJ2, KITLG, PLAU, RGCC	17
Organismal Development	development	development of colony forming multilineage cells	5,14E-04		INHBA, KITLG	2
Organismal Development	development	development of red blood cells	1,61E-03		DMTN, GATA2, INHBA, KITLG	4
Organismal Development	development	development of reproductive system	2,09E-03	-1,172	AHSG, BMF, CYP26A1, DENND2D, GADD45G, GATA2, GHR, IGFBP5, INHBA, IRS1, KITLG, NUPR1, NXPH1, PLK2, SEPP1	15
Organismal Development	development	development of genitourinary system	2,55E-03	-0,656	AHSG, BMF, CYP26A1, DENND2D, FBLN1, GADD45G, GATA2, GDF15, GHR, IGFBP5, INHBA, IRS1, KITLG, NUPR1, NXPH1, PLK2, SEPP1	17
Organismal Development	development	development of internal genitalia	2,97E-03		AHSG, BMF, GADD45G, GHR, INHBA, KITLG, NUPR1	7
Organismal Development	development	development of erythroid progenitor cells	4,20E-03		GATA2, INHBA, KITLG	3
Organismal Development	development	development of head	4,51E-03	1,400	ABL2, ADAMTS18, COL2A1, CRB1, CSPG4, CYP26A1, DLX2, GATA2, HES5, HEY1, INHBA, LUM, PLAU, SEPP1, SOX21, TG, TRNP1, WFIKKN2	18
Organismal Development	development	development of inner ear	4,64E-03		COL2A1, GATA2, HES5, HEY1, SOX21	5
Organismal Development	development	development of artery	6,68E-03		ADAMTS6, CTH, FBLN5, HEY1	4
Organismal Development	development	development of female reproductive tract	8,20E-03		BMF, GADD45G, GHR, INHBA, KITLG	5
Organismal Development	development	development of body trunk	8,22E-03	-0,376	ADAMTS6, ATF3, BMF, CFTR, COL2A1, CYP26A1, DNAI1, EGR3, FBLN1, GADD45G, GDF15, GHR, HEY1, IGFBP5, INHBA, IRS1, KITLG, NCMAP, PLAU, RAPGEF3	20
Organismal Development	development	development of erythroid cells	8,42E-03		GATA2, KITLG	2
Organismal Development	development	development of hind leg	9,35E-03		CYP26A1	1
Organismal Development	proliferation	proliferation of endothelial progenitor cells	1,27E-03		INHBA, KCNJ2	2
Organismal Development	surface area	surface area of cardiomyocytes	2,99E-03		GDF15, RAPGEF3	2
Organismal Development	mass	mass of fetal organism	3,87E-03		GHR, IRS1, PLK2	3
Organismal Development	quantity	quantity of capillary vessel	5,39E-03		FBLN1, KITLG	2
Organismal Development	maturation	maturation of oocytes	5,71E-03		IRS1, PLAU, SPDYA	3
Organismal Development	morphogenesis	morphogenesis of cerebellum	6,33E-03		ABL2, TRNP1	2
Organismal Development	size	size of cardiomyocytes	7,03E-03		GDF15, KITLG, RAPGEF3	3
Organismal Development	architecture	architecture of islets of Langerhans	9,35E-03		RAPGEF3	1
Organismal Development	area	area of mesangium	9,35E-03		GHR	1
Organismal Development	differentiation	differentiation of melanoblasts	9,35E-03		KITLG	1
Organismal Development	expansion	expansion of testis cord	9,35E-03		INHBA	1
Organismal Development	length	length of snout	9,35E-03		COL2A1	1
Cellular Function and Maintenance	internalization	internalization of E. coli	1,65E-04		LUM, LY96, RAPGEF3	3
Cellular Function and Maintenance	internalization	internalization of bacteria	6,79E-04		CFTR, LUM, LY96, RAPGEF3	4
Cellular Function and Maintenance	internalization	internalization of cells	7,23E-03		CFTR, LUM, LY96, RAPGEF3, RGCC	5
Cellular Function and Maintenance	production	production of cells	3,84E-04	-0,157	DDIT3, ELMO1, HES5, INHBA, KITLG, RUNX1T1	6
Cellular Function and Maintenance	production	production of hematopoietic progenitor cells	1,23E-03		HES5, KITLG, RUNX1T1	3
Cellular Function and Maintenance	production	production of bone marrow cells	2,34E-03		KITLG, RUNX1T1	2
Cellular Function and Maintenance	production	production of sperm	4,52E-03		ELMO1, INHBA	2
Cellular Function and Maintenance	phagocytosis	phagocytosis of cells	7,24E-04	0,187	ABL2, AHSG, ELMO1, GATA2, LUM, PLAU, RAPGEF3, RGCC	8
Cellular Function and Maintenance	phagocytosis	phagocytosis of E. coli	2,34E-03		LUM, RAPGEF3	2
Cellular Function and Maintenance	phagocytosis	phagocytosis of myeloid cells	8,94E-03	0,317	LUM, PLAU, RAPGEF3, RGCC	4
Cellular Function and Maintenance	formation	formation of microvilli	9,40E-04		ATP8B1, INHBA, MYO1A	3
Cellular Function and Maintenance	autophagy	autophagy of cancer cells	1,27E-03		DDIT3, NUPR1	2
Cellular Function and Maintenance	proliferation	proliferation of endothelial progenitor cells	1,27E-03		INHBA, KCNJ2	2
Cellular Function and Maintenance	clearance	clearance of cells	1,61E-03		CFTR, ELMO1, HDC, LUM	4
Cellular Function and Maintenance	clearance	clearance of Pseudomonas	2,99E-03		CFTR, LUM	2
Cellular Function and Maintenance	clearance	clearance of Pseudomonas aeruginosa strain 19660	9,35E-03		LUM	1
Cellular Function and Maintenance	clearance	clearance of germ cells	9,35E-03		ELMO1	1
Cellular Function and Maintenance	engulfment	engulfment of cells	2,42E-03	-0,467	ABL2, AHSG, BMX, ELMO1, GATA2, KITLG, LUM, PLAU, RAPGEF3, RGCC	10
Cellular Function and Maintenance	neuritogenesis	neuritogenesis of neuroblastoma cell lines	2,99E-03		ABL2, TRIM67	2
Cellular Function and Maintenance	function	function of antigen presenting cells	9,09E-03		CSPG4, F11R, GDF15, GPNMB, LY96, PLAU	6
Cellular Function and Maintenance	function	function of fibroblast cell lines	9,35E-03		GATA2	1
Cellular Function and Maintenance	differentiation	differentiation of CD56bright natural killer cells	9,35E-03		GATA2	1
Cellular Function and Maintenance	hemoglobinization	hemoglobinization of leukemia cell lines	9,35E-03		DDIT3	1
Cellular Function and Maintenance	organization	organization of podocytes	9,35E-03		FBLN1	1
Organ Morphology	mass	mass of quadriceps femoris	1,65E-04		IGFBP5, INHBA, WFIKKN2	3
Organ Morphology	mass	mass of epididymal fat	5,14E-04	0,000	CSPG4, GHR, HDC, RAPGEF3	4
Organ Morphology	mass	mass of uterus	6,94E-04		CFTR, GHR, INHBA	3
Organ Morphology	mass	mass of gonad	1,01E-03	-0,792	CFTR, CSPG4, GHR, HDC, INHBA, KITLG, RAPGEF3	7
Organ Morphology	mass	mass of brain	8,00E-03		DDIT3, GHR, IRS1	3
Organ Morphology	mass	mass of placental tissue	9,35E-03		GHR	1
Organ Morphology	abnormal morphology	abnormal morphology of pancreas	1,72E-04		ATF3, CES1, CFTR, GHR, IGFBP5, RAPGEF3	6
Organ Morphology	abnormal morphology	abnormal morphology of islets of Langerhans	4,30E-04		ATF3, CES1, GHR, IGFBP5, RAPGEF3	5
Organ Morphology	abnormal morphology	abnormal morphology of Muller glia	1,77E-03		CRB1, HES5	2
Organ Morphology	abnormal morphology	abnormal morphology of nasal cavity	4,52E-03		CFTR, COL2A1	2
Organ Morphology	abnormal morphology	abnormal morphology of maxilla	4,92E-03		COL2A1, DLX2, KCNJ2	3
Organ Morphology	abnormal morphology	abnormal morphology of jaw	5,57E-03		COL2A1, DLX2, INHBA, KCNJ2	4
Organ Morphology	abnormal morphology	abnormal morphology of gland	7,67E-03		ABCA5, ATF3, CES1, CFTR, GHR, IGFBP5, RAPGEF3	7
Organ Morphology	abnormal morphology	abnormal morphology of skeletal muscle	9,30E-03		DLX2, EGR3, HEY1, WFIKKN2	4
Organ Morphology	morphology	morphology of endocrine gland	7,03E-04		ABCA5, ATF3, CES1, GHR, IGFBP5, PLAU, RAPGEF3	7
Organ Morphology	morphology	morphology of gland	5,10E-03		ABCA5, ATF3, CES1, CFTR, GHR, IGFBP5, PLAU, RAPGEF3	8
Organ Morphology	quantity	quantity of corpus luteum	1,40E-03		CFTR, GHR, INHBA	3
Organ Morphology	quantity	quantity of ovarian follicle	2,37E-03		CFTR, GADD45G, GHR, INHBA	4
Organ Morphology	quantity	quantity of gonad	5,70E-03	-0,124	CFTR, ELMO1, GADD45G, GHR, INHBA, SEPP1	6
Organ Morphology	surface area	surface area of cardiomyocytes	2,99E-03		GDF15, RAPGEF3	2
Organ Morphology	involution	involution	6,13E-03		CFTR, IGFBP5, PLAU	3
Organ Morphology	morphogenesis	morphogenesis of cerebellum	6,33E-03		ABL2, TRNP1	2
Organ Morphology	size	size of cardiomyocytes	7,03E-03		GDF15, KITLG, RAPGEF3	3
Organ Morphology	size	size of heart	7,92E-03		ATF3, GDF15, KITLG, RAPGEF3	4
Organ Morphology	size	size of muscle cells	8,94E-03		GDF15, HEY1, KITLG, RAPGEF3	4
Organ Morphology	architecture	architecture of islets of Langerhans	9,35E-03		RAPGEF3	1
Organ Morphology	area	area of mesangium	9,35E-03		GHR	1
Organ Morphology	atrophy	atrophy of pancreatic acinus	9,35E-03		CFTR	1
Skeletal and Muscular System Development and Function	mass	mass of quadriceps femoris	1,65E-04		IGFBP5, INHBA, WFIKKN2	3
Skeletal and Muscular System Development and Function	mass	mass of muscle	6,76E-04	-0,517	HEY1, IGFBP5, INHBA, IRS1, WFIKKN2	5
Skeletal and Muscular System Development and Function	formation	formation of myofiber	4,94E-04		EGR3, PLAU, WFIKKN2	3
Skeletal and Muscular System Development and Function	abnormal morphology	abnormal morphology of long bone hypertrophic chondrocyte zone	1,23E-03		COL2A1, GHR, IRS1	3
Skeletal and Muscular System Development and Function	abnormal morphology	abnormal morphology of bone	1,54E-03		CFTR, COL2A1, CYP26A1, DLX2, FBLIM1, GHR, INHBA, IRS1, KCNJ2, LUM, WFIKKN2	11
Skeletal and Muscular System Development and Function	abnormal morphology	abnormal morphology of articular cartilage	1,77E-03		COL2A1, LUM	2
Skeletal and Muscular System Development and Function	abnormal morphology	abnormal morphology of trabecular bone	2,37E-03		COL2A1, FBLIM1, GHR, IRS1	4
Skeletal and Muscular System Development and Function	abnormal morphology	abnormal morphology of maxilla	4,92E-03		COL2A1, DLX2, KCNJ2	3
Skeletal and Muscular System Development and Function	abnormal morphology	abnormal morphology of jaw	5,57E-03		COL2A1, DLX2, INHBA, KCNJ2	4
Skeletal and Muscular System Development and Function	abnormal morphology	abnormal morphology of skeletal muscle	9,30E-03		DLX2, EGR3, HEY1, WFIKKN2	4
Skeletal and Muscular System Development and Function	function	function of skeletal muscle	1,70E-03		HEY1, IGFBP5, INHBA, KCNJ2, WFIKKN2	5
Skeletal and Muscular System Development and Function	function	function of muscle	7,45E-03	0,068	GDF15, HEY1, IGFBP5, INHBA, KCNJ2, PLAU, RAPGEF3, WFIKKN2	8
Skeletal and Muscular System Development and Function	quantity	quantity of bone	2,81E-03	-0,539	COL2A1, CYP26A1, FBLIM1, HDC, IGFBP5, IRS1, WFIKKN2	7
Skeletal and Muscular System Development and Function	surface area	surface area of cardiomyocytes	2,99E-03		GDF15, RAPGEF3	2
Skeletal and Muscular System Development and Function	migration	migration of smooth muscle cells	5,94E-03	0,105	ATF3, F11R, FBLN5, IGFBP5, PLAU	5
Skeletal and Muscular System Development and Function	migration	migration of vascular smooth muscle cells	6,68E-03		ATF3, FBLN5, IGFBP5, PLAU	4
Skeletal and Muscular System Development and Function	size	size of cardiomyocytes	7,03E-03		GDF15, KITLG, RAPGEF3	3
Skeletal and Muscular System Development and Function	size	size of muscle cells	8,94E-03		GDF15, HEY1, KITLG, RAPGEF3	4
Skeletal and Muscular System Development and Function	density	density of bone	8,42E-03		HDC, IGFBP5	2
Skeletal and Muscular System Development and Function	density	density of vertebrae	9,35E-03		IGFBP5	1
Skeletal and Muscular System Development and Function	motor function	motor function	9,30E-03		ABL2, PLP1, PPP1R1B, SYT4	4
Skeletal and Muscular System Development and Function	development	development of hind leg	9,35E-03		CYP26A1	1
Skeletal and Muscular System Development and Function	healing	healing of tibia	9,35E-03		IRS1	1
Skeletal and Muscular System Development and Function	morphogenesis	morphogenesis of knee joint	9,35E-03		LUM	1
Digestive System Development and Function	abnormal morphology	abnormal morphology of pancreas	1,72E-04		ATF3, CES1, CFTR, GHR, IGFBP5, RAPGEF3	6
Digestive System Development and Function	abnormal morphology	abnormal morphology of islets of Langerhans	4,30E-04		ATF3, CES1, GHR, IGFBP5, RAPGEF3	5
Digestive System Development and Function	function	function of liver	3,75E-03		ABCA5, CES1, PLAU, SEPP1	4
Digestive System Development and Function	formation	formation of secondary palate	9,05E-03		DLX2, INHBA, KCNJ2	3
Digestive System Development and Function	architecture	architecture of islets of Langerhans	9,35E-03		RAPGEF3	1
Digestive System Development and Function	filling	filling of crypt	9,35E-03		CFTR	1
Cell-To-Cell Signaling and Interaction	stimulation	stimulation of cells	2,14E-04	-0,974	CD82, HES5, INHBA, KCNJ2, KITLG, PLAU, PPP1R1B, SOX21, TG	9
Cell-To-Cell Signaling and Interaction	stimulation	stimulation of stem cells	2,70E-04		HES5, KITLG, SOX21	3
Cell-To-Cell Signaling and Interaction	association	association of tumor cell lines	2,59E-04		FBLIM1, GHR	2
Cell-To-Cell Signaling and Interaction	association	association of lymphoblastoid cell lines	9,35E-03		GHR	1
Cell-To-Cell Signaling and Interaction	induction	induction of B lymphocytes	5,14E-04		KITLG, TG	2
Cell-To-Cell Signaling and Interaction	induction	induction of cells	6,36E-04	-1,980	HES5, INHBA, KITLG, SOX21, TG	5
Cell-To-Cell Signaling and Interaction	induction	induction of stem cells	2,34E-03		HES5, SOX21	2
Cell-To-Cell Signaling and Interaction	induction	induction of B cell hybridoma cells	9,35E-03		INHBA	1
Cell-To-Cell Signaling and Interaction	induction	induction of mast cells	9,35E-03		KITLG	1
Cell-To-Cell Signaling and Interaction	induction	induction of neural stem cells	9,35E-03		HES5	1
Cell-To-Cell Signaling and Interaction	induction	induction of pancreatic cancer cell lines	9,35E-03		INHBA	1
Cell-To-Cell Signaling and Interaction	induction	induction of pre-B lymphocytes	9,35E-03		KITLG	1
Cell-To-Cell Signaling and Interaction	phagocytosis	phagocytosis of cells	7,24E-04	0,187	ABL2, AHSG, ELMO1, GATA2, LUM, PLAU, RAPGEF3, RGCC	8
Cell-To-Cell Signaling and Interaction	phagocytosis	phagocytosis of E. coli	2,34E-03		LUM, RAPGEF3	2
Cell-To-Cell Signaling and Interaction	phagocytosis	phagocytosis of myeloid cells	8,94E-03	0,317	LUM, PLAU, RAPGEF3, RGCC	4
Cell-To-Cell Signaling and Interaction	aggregation	aggregation of blood cells	1,28E-03	0,000	ADAMTS18, CES1, DMBT1, DMTN, GDF15, HDC, KITLG	7
Cell-To-Cell Signaling and Interaction	aggregation	aggregation of red blood cells	2,34E-03		DMBT1, HDC	2
Cell-To-Cell Signaling and Interaction	activation	activation of embryonic cell lines	2,99E-03		LY96, RGCC	2
Cell-To-Cell Signaling and Interaction	activation	activation of olfactory receptor neurons	9,35E-03		KCNJ2	1
Cell-To-Cell Signaling and Interaction	stabilization	stabilization of synapse	2,99E-03		ABL2, NCAN	2
Cell-To-Cell Signaling and Interaction	intercellular communication	intercellular communication	6,14E-03		CFTR, CRB1, GDF15, INHBA, RAPGEF3	5
Cell-To-Cell Signaling and Interaction	quantity	quantity of histamine	7,34E-03		HDC, KITLG	2
Cell-To-Cell Signaling and Interaction	response	response of myeloid cells	8,20E-03	-0,106	LUM, LY96, PLAU, RAPGEF3, RGCC	5
Cell-To-Cell Signaling and Interaction	immune response	immune response of phagocytes	8,46E-03	-0,106	LUM, LY96, PLAU, RAPGEF3, RGCC	5
Cell-To-Cell Signaling and Interaction	adhesion	adhesion of Th2 cells	9,35E-03		AOC3	1
Cell-To-Cell Signaling and Interaction	adhesion	adhesion of endothelioma cell lines	9,35E-03		GDF15	1
Cell-To-Cell Signaling and Interaction	adhesion	adhesion of melanocytes	9,35E-03		KITLG	1
Cell-To-Cell Signaling and Interaction	binding	binding of Pseudomonas aeruginosa	9,35E-03		CFTR	1
Cell-To-Cell Signaling and Interaction	binding	binding of blood-derived mast cells	9,35E-03		KITLG	1
Cell-To-Cell Signaling and Interaction	binding	binding of fibronectin matrix	9,35E-03		CD82	1
Cell-To-Cell Signaling and Interaction	cell-cell association	cell-cell association of fibrosarcoma cell lines	9,35E-03		FBLIM1	1
Cell-To-Cell Signaling and Interaction	excitation	excitation of spiny neurons	9,35E-03		PPP1R1B	1
Cell-To-Cell Signaling and Interaction	extension	extension of focal adhesions	9,35E-03		IQUB	1
Cell-To-Cell Signaling and Interaction	immunosuppression	immunosuppression of T lymphocytes	9,35E-03		RAPGEF3	1
Cell-To-Cell Signaling and Interaction	interaction	interaction of acute myeloblastic leukemia cells	9,35E-03		KITLG	1
Cell-To-Cell Signaling and Interaction	interaction	interaction of cervical cancer cell lines	9,35E-03		KITLG	1
Cell-To-Cell Signaling and Interaction	length	length of adherens junctions	9,35E-03		CRB1	1
Cell Death and Survival	removal	removal of cells	2,59E-04	1,214	CFTR, ELMO1, HDC, LUM, PLAU	5
Cell Death and Survival	necrosis	necrosis	3,41E-04	-0,029	ABL2, AMIGO2, ATF3, BMF, BMX, C1QTNF9, C8orf4, CD82, CES1, COL2A1, CSPG4, CSTA, CTH, DDIT3, DLX2, EGR3, FAP, FBLN1, GADD45G, GALNT5, GATA2, GDF15, GHR, GRIN2A, IGFBP5, INHBA, IQUB, IRS1, KCNK3, KITLG, LUM, NUPR1, PCK2, PLA2G16, PLAU, PLK2, PLP1, PPP1R1B, RAPGEF3, RUNX1T1, SEPP1, SOX21	42
Cell Death and Survival	necrosis	necrosis of prostate cancer cell lines	3,83E-04	-1,335	BMX, CD82, DDIT3, GADD45G, GDF15, IGFBP5, INHBA, PLAU	8
Cell Death and Survival	necrosis	necrosis of epithelial tissue	8,98E-03	-1,399	ABL2, ATF3, BMF, DDIT3, DLX2, GDF15, IGFBP5, INHBA, IRS1, LUM, PLAU, SEPP1	12
Cell Death and Survival	apoptosis	apoptosis of prostate cancer cell lines	8,76E-04	-1,491	BMX, CD82, GADD45G, GDF15, IGFBP5, INHBA, PLAU	7
Cell Death and Survival	apoptosis	apoptosis of fibrosarcoma cell lines	1,50E-03	-1,067	BMX, CSTA, FAP, PLAU	4
Cell Death and Survival	apoptosis	apoptosis of sarcoma cell lines	1,65E-03	0,436	BMX, CSTA, FAP, IGFBP5, KITLG, NUPR1, PLAU	7
Cell Death and Survival	apoptosis	apoptosis of tumor cell lines	2,03E-03	-1,574	ABL2, ATF3, BMF, BMX, CD82, CSPG4, CSTA, CTH, DDIT3, EGR3, FAP, FBLN1, GADD45G, GDF15, IGFBP5, INHBA, KITLG, NUPR1, PLA2G16, PLAU, PLK2, PPP1R1B, RUNX1T1	23
Cell Death and Survival	apoptosis	apoptosis of endocrine cells	3,18E-03	1,000	ATF3, C8orf4, DDIT3, RAPGEF3	4
Cell Death and Survival	apoptosis	apoptosis	4,17E-03	-0,311	ABL2, AMIGO2, ATF3, BMF, BMX, C1QTNF9, C8orf4, CD82, CFTR, COL2A1, CSPG4, CSTA, CTH, DDIT3, DLX2, EGR3, ELMO1, FAP, FBLIM1, FBLN1, GADD45G, GDF15, GHR, GRIN2A, HEY1, IGFBP5, INHBA, IRS1, KITLG, LUM, NUPR1, PLA2G16, PLAU, PLK2, PLP1, PPP1R1B, RAPGEF3, RUNX1T1, SEPP1	39
Cell Death and Survival	apoptosis	apoptosis of TM4t cells	9,35E-03		DDIT3	1
Cell Death and Survival	apoptosis	apoptosis of cd56+ natural killer cells	9,35E-03		KITLG	1
Cell Death and Survival	apoptosis	apoptosis of promegakaryocytes	9,35E-03		KITLG	1
Cell Death and Survival	apoptosis	apoptosis of type A spermatogonia	9,35E-03		KITLG	1
Cell Death and Survival	clearance	clearance of cells	1,61E-03		CFTR, ELMO1, HDC, LUM	4
Cell Death and Survival	clearance	clearance of Pseudomonas	2,99E-03		CFTR, LUM	2
Cell Death and Survival	clearance	clearance of Pseudomonas aeruginosa strain 19660	9,35E-03		LUM	1
Cell Death and Survival	clearance	clearance of germ cells	9,35E-03		ELMO1	1
Cell Death and Survival	cell death	cell death	1,89E-03	0,310	ABL2, AMIGO2, ATF3, ATP8B1, BMF, BMX, C1QTNF9, C8orf4, CD82, CES1, CFTR, COL2A1, CSPG4, CSTA, CTH, DDIT3, DLX2, DMTN, EGR3, ELMO1, FAP, FBLIM1, FBLN1, GADD45G, GALNT5, GATA2, GDF15, GHR, GRIN2A, HEY1, IGFBP5, INHBA, IQUB, IRS1, KCNK3, KITLG, LUM, NUPR1, PCK2, PLA2G16, PLAU, PLK2, PLP1, PPP1R1B, RAPGEF3, RUNX1T1, SEPP1, SOX21	48
Cell Death and Survival	cell death	cell death of tumor cell lines	6,03E-03	-1,019	ABL2, ATF3, BMF, BMX, CD82, CSPG4, CSTA, CTH, DDIT3, EGR3, FAP, FBLN1, GADD45G, GDF15, IGFBP5, INHBA, IQUB, KITLG, NUPR1, PCK2, PLA2G16, PLAU, PLK2, PPP1R1B, RUNX1T1, SOX21	26
Cell Death and Survival	regeneration	regeneration of epithelial cells	3,72E-03		DDIT3, PLAU	2
Cell Death and Survival	survival	survival of hematopoietic cells	4,16E-03	0,000	EGR3, GATA2, KITLG, RUNX1T1	4
Cell Death and Survival	survival	cell survival	4,34E-03	-0,991	ABL2, AMIGO2, ATF3, BMX, C1QTNF9, CD82, CTH, DDIT3, DLX2, EGR3, GATA2, GDF15, GHR, IGFBP5, IRS1, KITLG, NUPR1, PLAU, PLK2, PLP1, PPP1R1B, RAPGEF3, RUNX1T1, SPDYA	24
Cell Death and Survival	cell viability	cell viability	7,27E-03	-0,637	ABL2, AMIGO2, ATF3, BMX, C1QTNF9, CD82, CTH, DDIT3, DLX2, EGR3, GATA2, GDF15, GHR, IGFBP5, KITLG, NUPR1, PLAU, PLK2, PLP1, PPP1R1B, RUNX1T1, SPDYA	22
Cell Death and Survival	cell viability	cell viability of mesothelioma cells	9,35E-03		KITLG	1
Cell Death and Survival	cytotoxicity	cytotoxicity of cd56+ natural killer cells	9,35E-03		KITLG	1
Cell Death and Survival	cytotoxicity	cytotoxicity of daunorubicin	9,35E-03		KITLG	1
Cell Death and Survival	hypo-apoptosis	hypo-apoptosis of myeloid cells	9,35E-03		KITLG	1
Auditory and Vestibular System Development and Function	formation	formation of hair cells	2,70E-04		HES5, HEY1, SOX21	3
Auditory and Vestibular System Development and Function	development	development of inner ear	4,64E-03		COL2A1, GATA2, HES5, HEY1, SOX21	5
Embryonic Development	formation	formation of hair cells	2,70E-04		HES5, HEY1, SOX21	3
Embryonic Development	formation	formation of myofiber	4,94E-04		EGR3, PLAU, WFIKKN2	3
Embryonic Development	formation	formation of testis	8,94E-03		AHSG, GADD45G, INHBA, NUPR1	4
Embryonic Development	development	development of colony forming multilineage cells	5,14E-04		INHBA, KITLG	2
Embryonic Development	development	development of internal genitalia	2,97E-03		AHSG, BMF, GADD45G, GHR, INHBA, KITLG, NUPR1	7
Embryonic Development	development	development of head	4,51E-03	1,400	ABL2, ADAMTS18, COL2A1, CRB1, CSPG4, CYP26A1, DLX2, GATA2, HES5, HEY1, INHBA, LUM, PLAU, SEPP1, SOX21, TG, TRNP1, WFIKKN2	18
Embryonic Development	development	development of inner ear	4,64E-03		COL2A1, GATA2, HES5, HEY1, SOX21	5
Embryonic Development	development	development of body trunk	8,22E-03	-0,376	ADAMTS6, ATF3, BMF, CFTR, COL2A1, CYP26A1, DNAI1, EGR3, FBLN1, GADD45G, GDF15, GHR, HEY1, IGFBP5, INHBA, IRS1, KITLG, NCMAP, PLAU, RAPGEF3	20
Embryonic Development	development	development of hind leg	9,35E-03		CYP26A1	1
Embryonic Development	abnormal morphology	abnormal morphology of Muller glia	1,77E-03		CRB1, HES5	2
Embryonic Development	activation	activation of embryonic cell lines	2,99E-03		LY96, RGCC	2
Embryonic Development	surface area	surface area of cardiomyocytes	2,99E-03		GDF15, RAPGEF3	2
Embryonic Development	invasion	invasion of trophoblast cells	4,52E-03		AHSG, INHBA	2
Embryonic Development	maturation	maturation of oocytes	5,71E-03		IRS1, PLAU, SPDYA	3
Embryonic Development	morphogenesis	morphogenesis of cerebellum	6,33E-03		ABL2, TRNP1	2
Embryonic Development	size	size of cardiomyocytes	7,03E-03		GDF15, KITLG, RAPGEF3	3
Embryonic Development	area	area of mesangium	9,35E-03		GHR	1
Embryonic Development	conversion	conversion of embryonic stem cells	9,35E-03		DMBT1	1
Embryonic Development	differentiation	differentiation of melanoblasts	9,35E-03		KITLG	1
Embryonic Development	elongation	elongation of testis cord	9,35E-03		INHBA	1
Embryonic Development	expansion	expansion of embryonic stem cell lines	9,35E-03		GATA2	1
Embryonic Development	expansion	expansion of testis cord	9,35E-03		INHBA	1
Embryonic Development	fusion	fusion of trophoblast	9,35E-03		INHBA	1
Nervous System Development and Function	formation	formation of hair cells	2,70E-04		HES5, HEY1, SOX21	3
Nervous System Development and Function	differentiation	differentiation of nervous tissue cell lines	1,23E-03		BMX, IRS1, RMST	3
Nervous System Development and Function	differentiation	differentiation of oligodendrocyte precursor cells	1,58E-03		CD82, HES5, TG	3
Nervous System Development and Function	differentiation	differentiation of oligodendrocytes	5,07E-03	1,246	CD82, DLX2, HES5, TG	4
Nervous System Development and Function	differentiation	differentiation of melanoblasts	9,35E-03		KITLG	1
Nervous System Development and Function	differentiation	entry into differentiation of neuronal progenitor cells	9,35E-03		GATA2	1
Nervous System Development and Function	abnormal morphology	abnormal morphology of Muller glia	1,77E-03		CRB1, HES5	2
Nervous System Development and Function	development	development of neurons	2,42E-03	-1,357	ABL2, AMIGO2, ATF3, DLX2, EGR3, ELMO1, HES5, HEY1, INHBA, IQUB, KCNJ2, KITLG, NCAN, NCMAP, PLAU, SOX21, TRIM67	17
Nervous System Development and Function	development	development of neuroglia	5,84E-03		DLX2, HES5, HEY1, PLP1	4
Nervous System Development and Function	neuritogenesis	neuritogenesis of neuroblastoma cell lines	2,99E-03		ABL2, TRIM67	2
Nervous System Development and Function	morphogenesis	morphogenesis of cerebellum	6,33E-03		ABL2, TRNP1	2
Nervous System Development and Function	morphology	morphology of oligodendrocytes	6,33E-03		HES5, PLP1	2
Nervous System Development and Function	remodeling	remodeling of neurites	6,33E-03		ABL2, CSPG4	2
Nervous System Development and Function	myelination	myelination of cells	7,28E-03		HES5, NCMAP, PLP1, TG	4
Nervous System Development and Function	mass	mass of brain	8,00E-03		DDIT3, GHR, IRS1	3
Nervous System Development and Function	motor function	motor function	9,30E-03		ABL2, PLP1, PPP1R1B, SYT4	4
Nervous System Development and Function	activation	activation of olfactory receptor neurons	9,35E-03		KCNJ2	1
Nervous System Development and Function	density	density of vertebrae	9,35E-03		IGFBP5	1
Nervous System Development and Function	excitation	excitation of spiny neurons	9,35E-03		PPP1R1B	1
Nervous System Development and Function	neurogenesis	neurogenesis of nervous tissue cell lines	9,35E-03		RMST	1
Tissue Development	formation	formation of hair cells	2,70E-04		HES5, HEY1, SOX21	3
Tissue Development	formation	formation of myofiber	4,94E-04		EGR3, PLAU, WFIKKN2	3
Tissue Development	formation	formation of testis	8,94E-03		AHSG, GADD45G, INHBA, NUPR1	4
Tissue Development	development	development of colony forming multilineage cells	5,14E-04		INHBA, KITLG	2
Tissue Development	development	development of mast cells	5,14E-04		GATA2, KITLG	2
Tissue Development	development	development of red blood cells	1,61E-03		DMTN, GATA2, INHBA, KITLG	4
Tissue Development	development	development of neurons	2,42E-03	-1,357	ABL2, AMIGO2, ATF3, DLX2, EGR3, ELMO1, HES5, HEY1, INHBA, IQUB, KCNJ2, KITLG, NCAN, NCMAP, PLAU, SOX21, TRIM67	17
Tissue Development	development	development of internal genitalia	2,97E-03		AHSG, BMF, GADD45G, GHR, INHBA, KITLG, NUPR1	7
Tissue Development	development	development of connective tissue	3,11E-03		COL2A1, CSPG4, DLX2, DMTN, GATA2, HES5, HEY1, INHBA, KITLG, RAPGEF3	10
Tissue Development	development	development of erythroid progenitor cells	4,20E-03		GATA2, INHBA, KITLG	3
Tissue Development	development	development of inner ear	4,64E-03		COL2A1, GATA2, HES5, HEY1, SOX21	5
Tissue Development	development	development of neuroglia	5,84E-03		DLX2, HES5, HEY1, PLP1	4
Tissue Development	development	development of erythroid cells	8,42E-03		GATA2, KITLG	2
Tissue Development	abnormal morphology	abnormal morphology of long bone hypertrophic chondrocyte zone	1,23E-03		COL2A1, GHR, IRS1	3
Tissue Development	abnormal morphology	abnormal morphology of bone	1,54E-03		CFTR, COL2A1, CYP26A1, DLX2, FBLIM1, GHR, INHBA, IRS1, KCNJ2, LUM, WFIKKN2	11
Tissue Development	abnormal morphology	abnormal morphology of Muller glia	1,77E-03		CRB1, HES5	2
Tissue Development	abnormal morphology	abnormal morphology of articular cartilage	1,77E-03		COL2A1, LUM	2
Tissue Development	abnormal morphology	abnormal morphology of trabecular bone	2,37E-03		COL2A1, FBLIM1, GHR, IRS1	4
Tissue Development	abnormal morphology	abnormal morphology of maxilla	4,92E-03		COL2A1, DLX2, KCNJ2	3
Tissue Development	abnormal morphology	abnormal morphology of jaw	5,57E-03		COL2A1, DLX2, INHBA, KCNJ2	4
Tissue Development	proliferation	proliferation of endothelial progenitor cells	1,27E-03		INHBA, KCNJ2	2
Tissue Development	proliferation	proliferation of erythroid cells	6,33E-03		KITLG, RUNX1T1	2
Tissue Development	expansion	expansion of erythroid progenitor cells	1,77E-03		KITLG, RUNX1T1	2
Tissue Development	expansion	expansion of bone marrow cells	3,72E-03		KITLG, RUNX1T1	2
Tissue Development	expansion	expansion of testis cord	9,35E-03		INHBA	1
Tissue Development	differentiation	differentiation of connective tissue cells	2,69E-03	0,063	ATF3, CHADL, COL2A1, DDIT3, FBLIM1, GATA2, HEY1, IGFBP5, INHBA, IRS1, KITLG, PLAU, RAPGEF3, RUNX1T1	14
Tissue Development	differentiation	differentiation of CD56bright natural killer cells	9,35E-03		GATA2	1
Tissue Development	differentiation	differentiation of melanoblasts	9,35E-03		KITLG	1
Tissue Development	differentiation	entry into differentiation of neuronal progenitor cells	9,35E-03		GATA2	1
Tissue Development	neuritogenesis	neuritogenesis of neuroblastoma cell lines	2,99E-03		ABL2, TRIM67	2
Tissue Development	surface area	surface area of cardiomyocytes	2,99E-03		GDF15, RAPGEF3	2
Tissue Development	regeneration	regeneration of epithelial cells	3,72E-03		DDIT3, PLAU	2
Tissue Development	involution	involution	6,13E-03		CFTR, IGFBP5, PLAU	3
Tissue Development	maturation	maturation of erythroid cells	6,33E-03		KITLG, TG	2
Tissue Development	morphogenesis	morphogenesis of cerebellum	6,33E-03		ABL2, TRNP1	2
Tissue Development	size	size of cardiomyocytes	7,03E-03		GDF15, KITLG, RAPGEF3	3
Tissue Development	growth	growth of connective tissue	7,68E-03	0,993	ATF3, BMX, FBLN1, GHR, IGFBP5, INHBA, IRS1, KITLG, LUM, NUPR1, PLAU, PLK2, RUNX1T1	13
Tissue Development	accumulation	accumulation of prostate cancer cell lines	9,35E-03		GADD45G	1
Tissue Development	area	area of mesangium	9,35E-03		GHR	1
Tissue Development	binding	binding of fibronectin matrix	9,35E-03		CD82	1
Tissue Development	organization	organization of elastic fibers	9,35E-03		FBLN5	1
Hypersensitivity Response	quantity	quantity of mast cells	2,72E-04		ATF3, GATA2, HDC, KITLG	4
Hypersensitivity Response	cellular infiltration	cellular infiltration by mast cells	1,77E-03		CFTR, KITLG	2
Hypersensitivity Response	morphology	morphology of mast cells	2,99E-03		HDC, KITLG	2
Hypersensitivity Response	cell movement	cell movement of mast cells	4,20E-03		CFTR, KITLG, PLAU	3
Hypersensitivity Response	binding	binding of blood-derived mast cells	9,35E-03		KITLG	1
Hypersensitivity Response	induction	induction of mast cells	9,35E-03		KITLG	1
Hypersensitivity Response	migration	migration of CD34+ progenitor-derived connective tissue-type mast cells	9,35E-03		KITLG	1
Cell Cycle	G1 phase	G1 phase	2,85E-04	1,154	ATF3, CDS1, DDIT3, GADD45G, GDF15, GHR, INHBA, KITLG, PLK2, RGCC, RUNX1T1, SPDYA	12
Cell Cycle	G1 phase	arrest in G1 phase of B-lymphocyte derived cell lines	3,72E-03		GHR, INHBA	2
Cell Cycle	G1/S phase transition	G1/S phase transition	7,47E-04		ATF3, DDIT3, GADD45G, GHR, INHBA, PLK2, RGCC, SPDYA	8
Cell Cycle	G1/S phase transition	arrest in G1/S phase transition of B-lymphocyte derived cell lines	9,35E-03		GHR	1
Cell Cycle	cell cycle progression	cell cycle progression of germ cells	1,27E-03		KITLG, RAPGEF3	2
Cell Cycle	cell cycle progression	cell cycle progression	2,39E-03	0,604	AHSG, ATF3, COPZ2, CTH, DDIT3, DLX2, GADD45G, GATA2, GHR, IGFBP5, INHBA, IRS1, KITLG, NUPR1, PLA2G16, PLK2, RAPGEF3, RGCC, RUNX1T1, SPDYA, TRNP1	21
Cell Cycle	cell cycle progression	arrest in cell cycle progression of myeloma cell lines	9,35E-03		INHBA	1
Cell Cycle	cell cycle progression	cell cycle progression of type A spermatogonia	9,35E-03		KITLG	1
Cell Cycle	cell cycle progression	exit from cell cycle progression of oocytes	9,35E-03		RAPGEF3	1
Cell Cycle	interphase	interphase	2,50E-03	0,528	ATF3, CDS1, DDIT3, GADD45G, GDF15, GHR, IGFBP5, INHBA, IRS1, KITLG, PLAU, PLK2, RGCC, RUNX1T1, SPDYA	15
Cell Cycle	mitogenesis	mitogenesis of bone marrow cell lines	4,52E-03		IRS1, KITLG	2
Cell Cycle	mitogenesis	mitogenesis	8,46E-03	-1,492	AHSG, IGFBP5, INHBA, IRS1, KITLG	5
Cell Cycle	G2/M phase transition	initiation of G2/M phase transition of brown adipocytes	9,35E-03		IRS1	1
Cell Cycle	S phase	initiation of S phase of brown adipocytes	9,35E-03		IRS1	1
Nutritional Disease	obesity	obesity	3,12E-04	-0,606	AHSG, ATF3, CSPG4, DDIT3, GHR, GRIN2A, HDC, HTR1D, IRS1, RAPGEF3, SLC18A1, SYT4	12
DNA Replication, Recombination, and Repair	incorporation	incorporation of thymidine	3,74E-04		ATF3, GHR, IGFBP5, INHBA, IRS1	5
Nucleic Acid Metabolism	incorporation	incorporation of thymidine	3,74E-04		ATF3, GHR, IGFBP5, INHBA, IRS1	5
Developmental Disorder	hypertrophy	hypertrophy of cells	4,20E-04	1,015	ATF3, BMX, GDF15, HES5, INHBA, NUPR1, PLAU, RAPGEF3, TG	9
Developmental Disorder	hypertrophy	hypertrophy of tissue	6,79E-04	1,344	ATF3, BMX, GDF15, HES5, INHBA, PLAU, RAPGEF3, TG	8
Developmental Disorder	hypertrophy	hypertrophy of cardiomyocytes	2,05E-03	1,218	ATF3, GDF15, INHBA, PLAU, RAPGEF3	5
Developmental Disorder	hypertrophy	Hypertrophy	5,38E-03	0,745	ATF3, BMX, CFTR, GDF15, HES5, INHBA, NUPR1, PLAU, RAPGEF3, TG	10
Developmental Disorder	hypertrophy	hypertrophy of gonadotropes	9,35E-03		TG	1
Developmental Disorder	hypertrophy	hypertrophy of ileum	9,35E-03		CFTR	1
Developmental Disorder	microcornea	microcornea	1,27E-03		ADAMTS18, BEST1	2
Developmental Disorder	ventricular hypertrophy	ventricular hypertrophy	1,54E-03	-0,365	ATF3, BMX, INHBA, PLAU, RAPGEF3	5
Developmental Disorder	muscular hypertrophy	muscular hypertrophy	4,27E-03	1,472	ATF3, BMX, GDF15, INHBA, PLAU, RAPGEF3	6
Developmental Disorder	invasion	invasion of trophoblast cells	4,52E-03		AHSG, INHBA	2
Developmental Disorder	Andersen's syndrome	Andersen's syndrome	9,35E-03		KCNJ2	1
Developmental Disorder	Czech dysplasia	Czech dysplasia	9,35E-03		COL2A1	1
Developmental Disorder	Kartagener syndrome	Kartagener syndrome	9,35E-03		DNAI1	1
Developmental Disorder	Landau Kleffner syndrome	Landau Kleffner syndrome	9,35E-03		GRIN2A	1
Developmental Disorder	Laron syndrome	autosomal recessive Laron syndrome	9,35E-03		GHR	1
Developmental Disorder	Laron syndrome with elevated serum GH-binding protein	Laron syndrome with elevated serum GH-binding protein	9,35E-03		GHR	1
Developmental Disorder	Laron syndrome with undetectable serum GH-binding protein	Laron syndrome with undetectable serum GH-binding protein	9,35E-03		GHR	1
Developmental Disorder	Nance-Horan syndrome	Nance-Horan syndrome	9,35E-03		NHS	1
Developmental Disorder	Torrance type platyspondylic skeletal dysplasia	Torrance type platyspondylic skeletal dysplasia	9,35E-03		COL2A1	1
Developmental Disorder	achondrogenesis type II	achondrogenesis type II	9,35E-03		COL2A1	1
Developmental Disorder	adult-onset vitelliform macular dystrophy	adult-onset vitelliform macular dystrophy	9,35E-03		BEST1	1
Developmental Disorder	atypical Pelizaeus-Merzbacher disease	atypical Pelizaeus-Merzbacher disease	9,35E-03		PLP1	1
Developmental Disorder	atypical rolandic epilepsy with dysphasia	atypical rolandic epilepsy with dysphasia	9,35E-03		GRIN2A	1
Developmental Disorder	atypical rolandic epilepsy with verbal dyspraxia	atypical rolandic epilepsy with verbal dyspraxia	9,35E-03		GRIN2A	1
Developmental Disorder	autosomal dominant cutis laxa type 2	autosomal dominant cutis laxa type 2	9,35E-03		FBLN5	1
Developmental Disorder	autosomal recessive bestrophinopathy	autosomal recessive bestrophinopathy	9,35E-03		BEST1	1
Developmental Disorder	autosomal visceral heterotaxy 6	autosomal visceral heterotaxy 6	9,35E-03		CFAP53	1
Developmental Disorder	cardiac hypertrophy	early stage cardiac hypertrophy	9,35E-03		RAPGEF3	1
Developmental Disorder	cataract 40	cataract 40	9,35E-03		NHS	1
Developmental Disorder	congenital bilateral aplasia of vas deferens	congenital bilateral aplasia of vas deferens	9,35E-03		CFTR	1
Developmental Disorder	connatal Pelizaeus-Merzbacher disease	connatal Pelizaeus-Merzbacher disease	9,35E-03		PLP1	1
Developmental Disorder	cystathioninuria	cystathioninuria	9,35E-03		CTH	1
Developmental Disorder	dendritic cell, monocyte, B lymphocyte, and natural killer lymphocyte deficiency	dendritic cell, monocyte, B lymphocyte, and natural killer lymphocyte deficiency	9,35E-03		GATA2	1
Developmental Disorder	dysplasia	dysplasia of cartilage tissue	9,35E-03		COL2A1	1
Developmental Disorder	elastinopathy	elastinopathy	9,35E-03		FBLN5	1
Developmental Disorder	epilepsy with continuous spike wave during slow wave sleep and dysphasia	epilepsy with continuous spike wave during slow wave sleep and dysphasia	9,35E-03		GRIN2A	1
Developmental Disorder	epilepsy with continuous spike wave during slow wave sleep and verbal dyspraxia	epilepsy with continuous spike wave during slow wave sleep and verbal dyspraxia	9,35E-03		GRIN2A	1
Developmental Disorder	focal epilepsy with speech disorder	focal epilepsy with speech disorder	9,35E-03		GRIN2A	1
Developmental Disorder	hypochondrogenesis	hypochondrogenesis	9,35E-03		COL2A1	1
Developmental Disorder	ichthyosis bullosa of Siemens-like autosomal recessive exfoliative ichthyosis	ichthyosis bullosa of Siemens-like autosomal recessive exfoliative ichthyosis	9,35E-03		CSTA	1
Developmental Disorder	idiopathic growth hormone deficiency	idiopathic growth hormone deficiency	9,35E-03		GHR	1
Developmental Disorder	kniest dysplasia	kniest dysplasia	9,35E-03		COL2A1	1
Developmental Disorder	microcornea, myopic chorioretinal atrophy, and telecanthus	microcornea, myopic chorioretinal atrophy, and telecanthus	9,35E-03		ADAMTS18	1
Developmental Disorder	microcornea, rod-cone dystrophy, cataract, and posterior staphyloma	microcornea, rod-cone dystrophy, cataract, and posterior staphyloma	9,35E-03		BEST1	1
Developmental Disorder	multiple epiphyseal dysplasia with myopia and conductive deafness	multiple epiphyseal dysplasia with myopia and conductive deafness	9,35E-03		COL2A1	1
Developmental Disorder	nonsyndromic ocular type Stickler syndrome I	nonsyndromic ocular type Stickler syndrome I	9,35E-03		COL2A1	1
Humoral Immune Response	induction	induction of B lymphocytes	5,14E-04		KITLG, TG	2
Humoral Immune Response	induction	induction of pre-B lymphocytes	9,35E-03		KITLG	1
Humoral Immune Response	antifungal response	antifungal response	8,42E-03		C10orf99, CHIA	2
Behavior	spatial learning	spatial learning	5,58E-04		ABL2, GRIN2A, HDC, PLAU, PPP1R1B, RAPGEF3, SEPP1	7
Behavior	cognition	cognition	2,12E-03	0,055	ABL2, GRIN2A, HDC, HES5, KCNJ2, PLAU, PLK2, PLP1, PPP1R1B, RAPGEF3, SEPP1	11
Behavior	locomotion	locomotion	7,74E-03	-0,728	ABL2, CEND1, CSPG4, DLX2, EGR3, GRIN2A, PPP1R1B, SEPP1	8
Behavior	behavior	behavior	8,57E-03	0,033	ABL2, AOC3, CES1, DLX2, EGR3, GATA2, GDF15, GHR, GRIN2A, HDC, HES5, PLAU, PLK2, PPP1R1B, RAPGEF3, SEPP1, TRPM3	17
Cellular Assembly and Organization	stabilization	stabilization of plasma membrane	6,94E-04		ABL2, IQUB, NCAN	3
Cellular Assembly and Organization	stabilization	stabilization of synapse	2,99E-03		ABL2, NCAN	2
Cellular Assembly and Organization	formation	formation of microvilli	9,40E-04		ATP8B1, INHBA, MYO1A	3
Cellular Assembly and Organization	neuritogenesis	neuritogenesis of neuroblastoma cell lines	2,99E-03		ABL2, TRIM67	2
Cellular Assembly and Organization	remodeling	remodeling of neurites	6,33E-03		ABL2, CSPG4	2
Cellular Assembly and Organization	binding	binding of fibronectin matrix	9,35E-03		CD82	1
Cellular Assembly and Organization	depolymerization	depolymerization of actin stress fibers	9,35E-03		GHR	1
Cellular Assembly and Organization	dispersal	dispersal of endosomal compartment	9,35E-03		RAB11FIP4	1
Cellular Assembly and Organization	distribution	distribution of recycling endosomes	9,35E-03		RAB11FIP4	1
Cellular Assembly and Organization	extension	extension of focal adhesions	9,35E-03		IQUB	1
Cellular Assembly and Organization	generation	generation of collagen fibrils	9,35E-03		COL2A1	1
Cellular Assembly and Organization	morphology	morphology of reticulin fiber networks	9,35E-03		GHR	1
Tumor Morphology	proliferation	proliferation of tumor cells	7,27E-04	-1,139	ATF3, CD82, DDIT3, FAP, GDF15, IGFBP5, INHBA, IRS1, KITLG, LUM, PLAU, TG	12
Tumor Morphology	apoptosis	apoptosis of TM4t cells	9,35E-03		DDIT3	1
Tumor Morphology	cell viability	cell viability of mesothelioma cells	9,35E-03		KITLG	1
Tumor Morphology	interaction	interaction of acute myeloblastic leukemia cells	9,35E-03		KITLG	1
Connective Tissue Disorders	Dupuytren contracture	Dupuytren contracture	8,08E-04		ADAMTS18, ADAMTS6, COL22A1, COL2A1	4
Connective Tissue Disorders	pulmonary interstitial fibrosis	pulmonary interstitial fibrosis	1,77E-03		CFTR, PLAU	2
Connective Tissue Disorders	Czech dysplasia	Czech dysplasia	9,35E-03		COL2A1	1
Connective Tissue Disorders	Nance-Horan syndrome	Nance-Horan syndrome	9,35E-03		NHS	1
Connective Tissue Disorders	Torrance type platyspondylic skeletal dysplasia	Torrance type platyspondylic skeletal dysplasia	9,35E-03		COL2A1	1
Connective Tissue Disorders	achondrogenesis type II	achondrogenesis type II	9,35E-03		COL2A1	1
Connective Tissue Disorders	autosomal dominant cutis laxa type 2	autosomal dominant cutis laxa type 2	9,35E-03		FBLN5	1
Connective Tissue Disorders	dysplasia	dysplasia of cartilage tissue	9,35E-03		COL2A1	1
Connective Tissue Disorders	early-onset severe lipoatrophy	early-onset severe lipoatrophy of mice	9,35E-03		IRS1	1
Connective Tissue Disorders	elastinopathy	elastinopathy	9,35E-03		FBLN5	1
Connective Tissue Disorders	hypochondrogenesis	hypochondrogenesis	9,35E-03		COL2A1	1
Connective Tissue Disorders	kniest dysplasia	kniest dysplasia	9,35E-03		COL2A1	1
Connective Tissue Disorders	legg-perthes disease	legg-perthes disease	9,35E-03		COL2A1	1
Connective Tissue Disorders	multiple epiphyseal dysplasia with myopia and conductive deafness	multiple epiphyseal dysplasia with myopia and conductive deafness	9,35E-03		COL2A1	1
Connective Tissue Disorders	nonsyndromic ocular type Stickler syndrome I	nonsyndromic ocular type Stickler syndrome I	9,35E-03		COL2A1	1
Cell Morphology	formation	formation of microvilli	9,40E-04		ATP8B1, INHBA, MYO1A	3
Cell Morphology	autophagy	autophagy of cancer cells	1,27E-03		DDIT3, NUPR1	2
Cell Morphology	abnormal morphology	abnormal morphology of Muller glia	1,77E-03		CRB1, HES5	2
Cell Morphology	size	size of white adipocytes	2,21E-03		CES1, HDC, RAPGEF3	3
Cell Morphology	size	size of cardiomyocytes	7,03E-03		GDF15, KITLG, RAPGEF3	3
Cell Morphology	size	size of muscle cells	8,94E-03		GDF15, HEY1, KITLG, RAPGEF3	4
Cell Morphology	size	size of adipocytes	9,30E-03		CES1, GHR, HDC, RAPGEF3	4
Cell Morphology	morphology	morphology of mast cells	2,99E-03		HDC, KITLG	2
Cell Morphology	morphology	morphology of oligodendrocytes	6,33E-03		HES5, PLP1	2
Cell Morphology	morphology	morphology of reticulin fiber networks	9,35E-03		GHR	1
Cell Morphology	neuritogenesis	neuritogenesis of neuroblastoma cell lines	2,99E-03		ABL2, TRIM67	2
Cell Morphology	surface area	surface area of cardiomyocytes	2,99E-03		GDF15, RAPGEF3	2
Cell Morphology	shape change	shape change of plasma membrane	6,57E-03		INHBA, IQUB, IRS1	3
Cell Morphology	conversion	conversion of embryonic stem cells	9,35E-03		DMBT1	1
Cell Morphology	diameter	diameter of oocytes	9,35E-03		KITLG	1
Cell Morphology	extension	extension of focal adhesions	9,35E-03		IQUB	1
Cell Morphology	length	length of adherens junctions	9,35E-03		CRB1	1
Neurological Disease	gliomatosis	gliomatosis	9,40E-04		ASXL3, BMF, CFTR, COL22A1, CSPG4, DMBT1, DNAH10, DQX1, EGR3, ELMO1, FBLIM1, GALNT5, GDF15, GPNMB, IGFBP5, LUM, PLAU	17
Neurological Disease	epileptic seizure	epileptic seizure	2,32E-03		ATF3, EGR3, GADD45G, HES5, INHBA, PLK2	6
Neurological Disease	astrocytoma	astrocytoma	2,40E-03		ASXL3, BMF, COL22A1, CSPG4, DMBT1, DNAH10, DQX1, EGR3, ELMO1, GALNT5, GPNMB, IGFBP5, LUM, PLAU	14
Neurological Disease	epilepsy	epilepsy	4,20E-03		ATF3, EGR3, GADD45G, GRIN2A, HES5, INHBA, PLK2, PPP1R1B	8
Neurological Disease	single major depressive episode	single major depressive episode	4,52E-03		GRIN2A, HTR1D	2
Neurological Disease	gait disturbance	gait disturbance	5,54E-03		CFTR, EGR3, LUM, PLP1, SEPP1	5
Neurological Disease	schizophrenia	Schizophrenia	6,45E-03		ACSBG1, DNAH10, GRIN2A, HTR1D, PLP1, PPP1R1B, SEPP1, SLC18A1, SYT4	9
Neurological Disease	traumatic brain injury	traumatic brain injury	7,28E-03		ATF3, GHR, GRIN2A, PLAU	4
Neurological Disease	amyotrophic lateral sclerosis	amyotrophic lateral sclerosis	9,31E-03		ATF3, FBLN1, GPNMB, GRIN2A, LUM, NXPH1	6
Neurological Disease	Bainbridge-Ropers syndrome	Bainbridge-Ropers syndrome	9,35E-03		ASXL3	1
Neurological Disease	Landau Kleffner syndrome	Landau Kleffner syndrome	9,35E-03		GRIN2A	1
Neurological Disease	atypical Pelizaeus-Merzbacher disease	atypical Pelizaeus-Merzbacher disease	9,35E-03		PLP1	1
Neurological Disease	atypical rolandic epilepsy with dysphasia	atypical rolandic epilepsy with dysphasia	9,35E-03		GRIN2A	1
Neurological Disease	atypical rolandic epilepsy with verbal dyspraxia	atypical rolandic epilepsy with verbal dyspraxia	9,35E-03		GRIN2A	1
Neurological Disease	connatal Pelizaeus-Merzbacher disease	connatal Pelizaeus-Merzbacher disease	9,35E-03		PLP1	1
Neurological Disease	epilepsy with continuous spike wave during slow wave sleep and dysphasia	epilepsy with continuous spike wave during slow wave sleep and dysphasia	9,35E-03		GRIN2A	1
Neurological Disease	epilepsy with continuous spike wave during slow wave sleep and verbal dyspraxia	epilepsy with continuous spike wave during slow wave sleep and verbal dyspraxia	9,35E-03		GRIN2A	1
Neurological Disease	experimental autoimmune encephalomyelitis	initiation of experimental autoimmune encephalomyelitis	9,35E-03		PLP1	1
Neurological Disease	focal epilepsy with speech disorder	focal epilepsy with speech disorder	9,35E-03		GRIN2A	1
Neurological Disease	hereditary spastic paraplegia X-linked	hereditary spastic paraplegia X-linked	9,35E-03		PLP1	1
Neurological Disease	hypertrophy	hypertrophy of gonadotropes	9,35E-03		TG	1
Neurological Disease	multiple epiphyseal dysplasia with myopia and conductive deafness	multiple epiphyseal dysplasia with myopia and conductive deafness	9,35E-03		COL2A1	1
Gastrointestinal Disease	upper gastrointestinal tract cancer	upper gastrointestinal tract cancer	1,36E-03		ADAMTS18, AKNAD1, ASXL3, C1QL1, C1QTNF9, CDS1, COL22A1, CRB1, CSPG4, CSTA, CYP26A1, DMBT1, DNAH10, DNAH7, EGR3, ELMO1, F11R, FBLN1, IGFBP5, INHBA, IQUB, MYO1A, PLAU, PLP1, PPP1R1B, RUNX1T1, SPDYA, TG, TMEM196, TRPM3	30
Gastrointestinal Disease	upper gastrointestinal tract tumor	upper gastrointestinal tract tumor	2,51E-03		ADAMTS18, AKNAD1, ASXL3, C1QL1, C1QTNF9, CDS1, COL22A1, CRB1, CSPG4, CSTA, CYP26A1, DMBT1, DNAH10, DNAH7, EGR3, ELMO1, F11R, FBLN1, IGFBP5, INHBA, IQUB, MYO1A, PLAU, PLP1, PPP1R1B, RUNX1T1, SPDYA, TG, TMEM196, TRPM3	30
Gastrointestinal Disease	gastroesophageal cancer	gastroesophageal cancer	6,67E-03		ADAMTS18, AKNAD1, ASXL3, C1QL1, C1QTNF9, CDS1, COL22A1, CRB1, CSPG4, CYP26A1, DMBT1, DNAH10, DNAH7, EGR3, ELMO1, FBLN1, IQUB, MYO1A, PLAU, PLP1, PPP1R1B, RUNX1T1, SPDYA, TG, TMEM196, TRPM3	26
Gastrointestinal Disease	Nance-Horan syndrome	Nance-Horan syndrome	9,35E-03		NHS	1
Gastrointestinal Disease	acute inflammation	acute inflammation of pancreas	9,35E-03		CFTR	1
Gastrointestinal Disease	atrophy	atrophy of pancreatic acinus	9,35E-03		CFTR	1
Gastrointestinal Disease	autosomal visceral heterotaxy 6	autosomal visceral heterotaxy 6	9,35E-03		CFAP53	1
Gastrointestinal Disease	benign recurrent intrahepatic cholestasis 1	benign recurrent intrahepatic cholestasis 1	9,35E-03		ATP8B1	1
Gastrointestinal Disease	hyperglycemia	hyperglycemia of liver	9,35E-03		IRS1	1
Gastrointestinal Disease	hyperinsulinism	hyperinsulinism of liver	9,35E-03		IRS1	1
Gastrointestinal Disease	hypertrophy	hypertrophy of ileum	9,35E-03		CFTR	1
Gastrointestinal Disease	intrahepatic cholestasis of pregnancy type 1	intrahepatic cholestasis of pregnancy type 1	9,35E-03		ATP8B1	1
Gastrointestinal Disease	obstruction	obstruction of interlobular duct	9,35E-03		CFTR	1
Gastrointestinal Disease	obstruction	obstruction of intralobular duct	9,35E-03		CFTR	1
Immune Cell Trafficking	cell movement	cell movement of leukocytes	1,40E-03	-0,257	AOC3, CES1, CFTR, DMBT1, ELMO1, F11R, FAM65B, GDF15, HDC, INHBA, KITLG, LUM, PLAU, PLP1, TG	15
Immune Cell Trafficking	cell movement	cell movement of myeloid cells	3,65E-03	-0,403	AOC3, CES1, CFTR, DMBT1, F11R, GDF15, INHBA, KITLG, LUM, PLAU, PLP1	11
Immune Cell Trafficking	cell movement	cell movement of mast cells	4,20E-03		CFTR, KITLG, PLAU	3
Immune Cell Trafficking	cellular infiltration	cellular infiltration by mast cells	1,77E-03		CFTR, KITLG	2
Immune Cell Trafficking	cellular infiltration	cellular infiltration of phagocytes	9,26E-03	1,342	CES1, CFTR, KITLG, PLAU, PLP1	5
Immune Cell Trafficking	migration	leukocyte migration	2,02E-03	-0,456	AOC3, CES1, CFTR, DMBT1, ELMO1, F11R, FAM65B, GDF15, HDC, INHBA, KITLG, LUM, LY96, PLAU, PLP1, TG	16
Immune Cell Trafficking	migration	migration of myeloid cells	6,14E-03	-0,280	AOC3, DMBT1, GDF15, LUM, PLAU	5
Immune Cell Trafficking	migration	migration of CD34+ progenitor-derived connective tissue-type mast cells	9,35E-03		KITLG	1
Immune Cell Trafficking	migration	migration of alveolar macrophages	9,35E-03		DMBT1	1
Immune Cell Trafficking	adhesion	adhesion of Th2 cells	9,35E-03		AOC3	1
Immune Cell Trafficking	immobilization	immobilization of T lymphocytes	9,35E-03		F11R	1
Cardiovascular Disease	ventricular hypertrophy	ventricular hypertrophy	1,54E-03	-0,365	ATF3, BMX, INHBA, PLAU, RAPGEF3	5
Cardiovascular Disease	hemodynamically unstable ventricular tachycardia	hemodynamically unstable ventricular tachycardia	1,77E-03		KCNJ2, KCNK3	2
Cardiovascular Disease	ventricular fibrillation	recurrent ventricular fibrillation	1,77E-03		KCNJ2, KCNK3	2
Cardiovascular Disease	hypertrophy	hypertrophy of cardiomyocytes	2,05E-03	1,218	ATF3, GDF15, INHBA, PLAU, RAPGEF3	5
Cardiovascular Disease	rupture	rupture of heart	2,34E-03		GDF15, PLAU	2
Cardiovascular Disease	arrhythmia	arrhythmia of heart ventricle	5,31E-03		KCNJ2, KCNK3, KITLG	3
Cardiovascular Disease	permeability	permeability of endothelial tissue	6,57E-03		IQUB, PLAU, RAPGEF3	3
Cardiovascular Disease	vascular calcification	vascular calcification	8,42E-03		AHSG, COL2A1	2
Cardiovascular Disease	Andersen's syndrome	Andersen's syndrome	9,35E-03		KCNJ2	1
Cardiovascular Disease	Kartagener syndrome	Kartagener syndrome	9,35E-03		DNAI1	1
Cardiovascular Disease	angiogenesis	angiogenesis of infarct	9,35E-03		KITLG	1
Cardiovascular Disease	autosomal visceral heterotaxy 6	autosomal visceral heterotaxy 6	9,35E-03		CFAP53	1
Cardiovascular Disease	cardiac hypertrophy	early stage cardiac hypertrophy	9,35E-03		RAPGEF3	1
Cardiovascular Disease	familial atrial fibrillation type 9	familial atrial fibrillation type 9	9,35E-03		KCNJ2	1
Cardiovascular Disease	fragmentation	fragmentation of elastic membrane	9,35E-03		PLAU	1
Inflammatory Disease	pulmonary interstitial fibrosis	pulmonary interstitial fibrosis	1,77E-03		CFTR, PLAU	2
Inflammatory Disease	Kartagener syndrome	Kartagener syndrome	9,35E-03		DNAI1	1
Inflammatory Disease	acute inflammation	acute inflammation of pancreas	9,35E-03		CFTR	1
Inflammatory Disease	chronic inflammation	chronic inflammation of skin	9,35E-03		BMX	1
Inflammatory Disease	experimental autoimmune encephalomyelitis	initiation of experimental autoimmune encephalomyelitis	9,35E-03		PLP1	1
Inflammatory Disease	nonsyndromic ocular type Stickler syndrome I	nonsyndromic ocular type Stickler syndrome I	9,35E-03		COL2A1	1
Respiratory Disease	pulmonary interstitial fibrosis	pulmonary interstitial fibrosis	1,77E-03		CFTR, PLAU	2
Respiratory Disease	CFTR G1244E mutation positive cystic fibrosis	CFTR G1244E mutation positive cystic fibrosis	9,35E-03		CFTR	1
Respiratory Disease	CFTR G1349D mutation positive cystic fibrosis	CFTR G1349D mutation positive cystic fibrosis	9,35E-03		CFTR	1
Respiratory Disease	CFTR G178R mutation positive cystic fibrosis	CFTR G178R mutation positive cystic fibrosis	9,35E-03		CFTR	1
Respiratory Disease	CFTR G551D mutation positive cystic fibrosis	CFTR G551D mutation positive cystic fibrosis	9,35E-03		CFTR	1
Respiratory Disease	CFTR G551S mutation positive cystic fibrosis	CFTR G551S mutation positive cystic fibrosis	9,35E-03		CFTR	1
Respiratory Disease	CFTR R117H mutation positive cystic fibrosis	CFTR R117H mutation positive cystic fibrosis	9,35E-03		CFTR	1
Respiratory Disease	CFTR S1251N mutation positive cystic fibrosis	CFTR S1251N mutation positive cystic fibrosis	9,35E-03		CFTR	1
Respiratory Disease	CFTR S1255P mutation positive cystic fibrosis	CFTR S1255P mutation positive cystic fibrosis	9,35E-03		CFTR	1
Respiratory Disease	CFTR S549N mutation positive cystic fibrosis	CFTR S549N mutation positive cystic fibrosis	9,35E-03		CFTR	1
Respiratory Disease	CFTR S549R mutation positive cystic fibrosis	CFTR S549R mutation positive cystic fibrosis	9,35E-03		CFTR	1
Respiratory Disease	Kartagener syndrome	Kartagener syndrome	9,35E-03		DNAI1	1
Respiratory Disease	atypical cystic fibrosis	atypical cystic fibrosis	9,35E-03		CFTR	1
Respiratory Disease	bronchiectasis type 1	bronchiectasis type 1	9,35E-03		CFTR	1
Skeletal and Muscular Disorders	ventricular fibrillation	recurrent ventricular fibrillation	1,77E-03		KCNJ2, KCNK3	2
Skeletal and Muscular Disorders	hypertrophy	hypertrophy of cardiomyocytes	2,05E-03	1,218	ATF3, GDF15, INHBA, PLAU, RAPGEF3	5
Skeletal and Muscular Disorders	muscular hypertrophy	muscular hypertrophy	4,27E-03	1,472	ATF3, BMX, GDF15, INHBA, PLAU, RAPGEF3	6
Skeletal and Muscular Disorders	Czech dysplasia	Czech dysplasia	9,35E-03		COL2A1	1
Skeletal and Muscular Disorders	Nance-Horan syndrome	Nance-Horan syndrome	9,35E-03		NHS	1
Skeletal and Muscular Disorders	Torrance type platyspondylic skeletal dysplasia	Torrance type platyspondylic skeletal dysplasia	9,35E-03		COL2A1	1
Skeletal and Muscular Disorders	achondrogenesis type II	achondrogenesis type II	9,35E-03		COL2A1	1
Skeletal and Muscular Disorders	atypical Pelizaeus-Merzbacher disease	atypical Pelizaeus-Merzbacher disease	9,35E-03		PLP1	1
Skeletal and Muscular Disorders	connatal Pelizaeus-Merzbacher disease	connatal Pelizaeus-Merzbacher disease	9,35E-03		PLP1	1
Skeletal and Muscular Disorders	dysplasia	dysplasia of cartilage tissue	9,35E-03		COL2A1	1
Skeletal and Muscular Disorders	familial atrial fibrillation type 9	familial atrial fibrillation type 9	9,35E-03		KCNJ2	1
Skeletal and Muscular Disorders	hypochondrogenesis	hypochondrogenesis	9,35E-03		COL2A1	1
Skeletal and Muscular Disorders	kniest dysplasia	kniest dysplasia	9,35E-03		COL2A1	1
Skeletal and Muscular Disorders	legg-perthes disease	legg-perthes disease	9,35E-03		COL2A1	1
Skeletal and Muscular Disorders	multiple epiphyseal dysplasia with myopia and conductive deafness	multiple epiphyseal dysplasia with myopia and conductive deafness	9,35E-03		COL2A1	1
Skeletal and Muscular Disorders	nonsyndromic ocular type Stickler syndrome I	nonsyndromic ocular type Stickler syndrome I	9,35E-03		COL2A1	1
Visual System Development and Function	abnormal morphology	abnormal morphology of Muller glia	1,77E-03		CRB1, HES5	2
Metabolic Disease	glucose metabolism disorder	glucose metabolism disorder	1,89E-03	-0,246	ADAMTS6, AHSG, AOC3, ATF3, CDS1, CSPG4, CTH, DDIT3, ELMO1, GDF15, GHR, GPNMB, GRIN2A, HDC, HES5, HTR1D, IRS1, KCNJ2, KCNK3, RAPGEF3	20
Metabolic Disease	insulin resistance	insulin resistance	9,08E-03	0,379	AHSG, CSPG4, DDIT3, GHR, HTR1D, IRS1, RAPGEF3	7
Metabolic Disease	Laron syndrome	autosomal recessive Laron syndrome	9,35E-03		GHR	1
Metabolic Disease	Laron syndrome with elevated serum GH-binding protein	Laron syndrome with elevated serum GH-binding protein	9,35E-03		GHR	1
Metabolic Disease	Laron syndrome with undetectable serum GH-binding protein	Laron syndrome with undetectable serum GH-binding protein	9,35E-03		GHR	1
Metabolic Disease	atypical Pelizaeus-Merzbacher disease	atypical Pelizaeus-Merzbacher disease	9,35E-03		PLP1	1
Metabolic Disease	autosomal dominant cutis laxa type 2	autosomal dominant cutis laxa type 2	9,35E-03		FBLN5	1
Metabolic Disease	carboxylesterase 1 deficiency	carboxylesterase 1 deficiency	9,35E-03		CES1	1
Metabolic Disease	connatal Pelizaeus-Merzbacher disease	connatal Pelizaeus-Merzbacher disease	9,35E-03		PLP1	1
Metabolic Disease	cystathioninuria	cystathioninuria	9,35E-03		CTH	1
Metabolic Disease	dimethylglycine dehydrogenase deficiency	dimethylglycine dehydrogenase deficiency	9,35E-03		DMGDH	1
Metabolic Disease	hyperglycemia	hyperglycemia of liver	9,35E-03		IRS1	1
Metabolic Disease	hyperinsulinism	hyperinsulinism of liver	9,35E-03		IRS1	1
Metabolic Disease	mitochondrial pepck deficiency	mitochondrial pepck deficiency	9,35E-03		PCK2	1
Carbohydrate Metabolism	gluconeogenesis	gluconeogenesis of hepatocytes	2,34E-03		CTH, PCK2	2
Carbohydrate Metabolism	hydrolysis	hydrolysis of phosphatidylcholine	5,39E-03		PLA2G16, PNLIPRP2	2
Carbohydrate Metabolism	cleavage	cleavage of chitin	9,35E-03		CHIA	1
Carbohydrate Metabolism	lipolysis	lipolysis of phosphatidylcholine	9,35E-03		PNLIPRP2	1
Endocrine System Disorders	hyperplasia	hyperplasia of endocrine cells	2,70E-03		IRS1, RAPGEF3, TG	3
Endocrine System Disorders	nodular goiter	nodular goiter	2,99E-03		IGFBP5, TG	2
Endocrine System Disorders	apoptosis	apoptosis of endocrine cells	3,18E-03	1,000	ATF3, C8orf4, DDIT3, RAPGEF3	4
Endocrine System Disorders	insulin resistance	insulin resistance	9,08E-03	0,379	AHSG, CSPG4, DDIT3, GHR, HTR1D, IRS1, RAPGEF3	7
Endocrine System Disorders	acute inflammation	acute inflammation of pancreas	9,35E-03		CFTR	1
Endocrine System Disorders	atrophy	atrophy of pancreatic acinus	9,35E-03		CFTR	1
Endocrine System Disorders	congenital bilateral aplasia of vas deferens	congenital bilateral aplasia of vas deferens	9,35E-03		CFTR	1
Endocrine System Disorders	congenital goiter	congenital goiter	9,35E-03		TG	1
Endocrine System Disorders	herniation	herniation of seminal vesicle	9,35E-03		PLAU	1
Endocrine System Disorders	hyperglycemia	hyperglycemia of liver	9,35E-03		IRS1	1
Endocrine System Disorders	hyperinsulinism	hyperinsulinism of liver	9,35E-03		IRS1	1
Endocrine System Disorders	hypertrophy	hypertrophy of gonadotropes	9,35E-03		TG	1
Endocrine System Disorders	idiopathic growth hormone deficiency	idiopathic growth hormone deficiency	9,35E-03		GHR	1
Hepatic System Development and Function	function	function of liver	3,75E-03		ABCA5, CES1, PLAU, SEPP1	4
Psychological Disorders	single major depressive episode	single major depressive episode	4,52E-03		GRIN2A, HTR1D	2
Psychological Disorders	schizophrenia	Schizophrenia	6,45E-03		ACSBG1, DNAH10, GRIN2A, HTR1D, PLP1, PPP1R1B, SEPP1, SLC18A1, SYT4	9
Psychological Disorders	traumatic brain injury	traumatic brain injury	7,28E-03		ATF3, GHR, GRIN2A, PLAU	4
Psychological Disorders	Landau Kleffner syndrome	Landau Kleffner syndrome	9,35E-03		GRIN2A	1
Psychological Disorders	atypical Pelizaeus-Merzbacher disease	atypical Pelizaeus-Merzbacher disease	9,35E-03		PLP1	1
Psychological Disorders	atypical rolandic epilepsy with dysphasia	atypical rolandic epilepsy with dysphasia	9,35E-03		GRIN2A	1
Psychological Disorders	connatal Pelizaeus-Merzbacher disease	connatal Pelizaeus-Merzbacher disease	9,35E-03		PLP1	1
Psychological Disorders	epilepsy with continuous spike wave during slow wave sleep and dysphasia	epilepsy with continuous spike wave during slow wave sleep and dysphasia	9,35E-03		GRIN2A	1
Psychological Disorders	focal epilepsy with speech disorder	focal epilepsy with speech disorder	9,35E-03		GRIN2A	1
Respiratory System Development and Function	abnormal morphology	abnormal morphology of nasal cavity	4,52E-03		CFTR, COL2A1	2
Respiratory System Development and Function	length	length of snout	9,35E-03		COL2A1	1
Cell Signaling	insulin-like growth factor receptor signaling pathway	insulin-like growth factor receptor signaling pathway	5,39E-03		GHR, IRS1	2
Cell Signaling	metabolism	metabolism of Ca2+	9,35E-03		RAPGEF3	1
Antimicrobial Response	antifungal response	antifungal response	8,42E-03		C10orf99, CHIA	2
Immunological Disease	hyperplasia	hyperplasia of spleen	9,05E-03		BMF, CFTR, GADD45G	3
Immunological Disease	hyperplasia	hyperplasia of Th2 cells	9,35E-03		PLP1	1
Immunological Disease	apoptosis	apoptosis of cd56+ natural killer cells	9,35E-03		KITLG	1
Immunological Disease	apoptosis	apoptosis of promegakaryocytes	9,35E-03		KITLG	1
Immunological Disease	dendritic cell, monocyte, B lymphocyte, and natural killer lymphocyte deficiency	dendritic cell, monocyte, B lymphocyte, and natural killer lymphocyte deficiency	9,35E-03		GATA2	1
Immunological Disease	experimental autoimmune encephalomyelitis	initiation of experimental autoimmune encephalomyelitis	9,35E-03		PLP1	1
Immunological Disease	immunosuppression	immunosuppression of T lymphocytes	9,35E-03		RAPGEF3	1
Immunological Disease	monocytopenia and mycobacterial infection syndrome	monocytopenia and mycobacterial infection syndrome	9,35E-03		GATA2	1
Amino Acid Metabolism	decarboxylation	decarboxylation of L-histidine	9,35E-03		HDC	1
Auditory Disease	multiple epiphyseal dysplasia with myopia and conductive deafness	multiple epiphyseal dysplasia with myopia and conductive deafness	9,35E-03		COL2A1	1
Cell-mediated Immune Response	adhesion	adhesion of Th2 cells	9,35E-03		AOC3	1
Cell-mediated Immune Response	differentiation	differentiation of CD56bright natural killer cells	9,35E-03		GATA2	1
Cell-mediated Immune Response	immobilization	immobilization of T lymphocytes	9,35E-03		F11R	1
Cellular Compromise	acidification	acidification of trans Golgi network	9,35E-03		CFTR	1
Cellular Compromise	condensation	condensation of endosomal compartment	9,35E-03		RAB11FIP4	1
Cellular Compromise	cytotoxicity	cytotoxicity of cd56+ natural killer cells	9,35E-03		KITLG	1
Cellular Compromise	depolymerization	depolymerization of actin stress fibers	9,35E-03		GHR	1
Dental Disease	Nance-Horan syndrome	Nance-Horan syndrome	9,35E-03		NHS	1
Drug Metabolism	activation	activation of fluoxetine	9,35E-03		PPP1R1B	1
Drug Metabolism	cytotoxicity	cytotoxicity of daunorubicin	9,35E-03		KITLG	1
Drug Metabolism	hydrolysis	hydrolysis of D-methylphenidate	9,35E-03		CES1	1
Drug Metabolism	hydroxylation	hydroxylation of tretinoin	9,35E-03		CYP26A1	1
Drug Metabolism	inactivation	inactivation of tretinoin	9,35E-03		CYP26A1	1
Hair and Skin Development and Function	distribution	distribution of melanocytes	9,35E-03		KITLG	1
Hematological Disease	apoptosis	apoptosis of cd56+ natural killer cells	9,35E-03		KITLG	1
Hematological Disease	apoptosis	apoptosis of promegakaryocytes	9,35E-03		KITLG	1
Hematological Disease	deficiency	deficiency of intra-aortic cluster cells	9,35E-03		GATA2	1
Hematological Disease	early-onset myelodysplastic syndrome	early-onset myelodysplastic syndrome	9,35E-03		GATA2	1
Hematological Disease	hyperplasia	hyperplasia of Th2 cells	9,35E-03		PLP1	1
Hematological Disease	immunosuppression	immunosuppression of T lymphocytes	9,35E-03		RAPGEF3	1
Hematological Disease	neonatal hypertrypsinemia	neonatal hypertrypsinemia	9,35E-03		CFTR	1
Hepatic System Disease	benign recurrent intrahepatic cholestasis 1	benign recurrent intrahepatic cholestasis 1	9,35E-03		ATP8B1	1
Hepatic System Disease	hyperglycemia	hyperglycemia of liver	9,35E-03		IRS1	1
Hepatic System Disease	hyperinsulinism	hyperinsulinism of liver	9,35E-03		IRS1	1
Hepatic System Disease	intrahepatic cholestasis of pregnancy type 1	intrahepatic cholestasis of pregnancy type 1	9,35E-03		ATP8B1	1
Hereditary Disorder	Andersen's syndrome	Andersen's syndrome	9,35E-03		KCNJ2	1
Hereditary Disorder	Bainbridge-Ropers syndrome	Bainbridge-Ropers syndrome	9,35E-03		ASXL3	1
Hereditary Disorder	CFTR G1244E mutation positive cystic fibrosis	CFTR G1244E mutation positive cystic fibrosis	9,35E-03		CFTR	1
Hereditary Disorder	CFTR G1349D mutation positive cystic fibrosis	CFTR G1349D mutation positive cystic fibrosis	9,35E-03		CFTR	1
Hereditary Disorder	CFTR G178R mutation positive cystic fibrosis	CFTR G178R mutation positive cystic fibrosis	9,35E-03		CFTR	1
Hereditary Disorder	CFTR G551D mutation positive cystic fibrosis	CFTR G551D mutation positive cystic fibrosis	9,35E-03		CFTR	1
Hereditary Disorder	CFTR G551S mutation positive cystic fibrosis	CFTR G551S mutation positive cystic fibrosis	9,35E-03		CFTR	1
Hereditary Disorder	CFTR R117H mutation positive cystic fibrosis	CFTR R117H mutation positive cystic fibrosis	9,35E-03		CFTR	1
Hereditary Disorder	CFTR S1251N mutation positive cystic fibrosis	CFTR S1251N mutation positive cystic fibrosis	9,35E-03		CFTR	1
Hereditary Disorder	CFTR S1255P mutation positive cystic fibrosis	CFTR S1255P mutation positive cystic fibrosis	9,35E-03		CFTR	1
Hereditary Disorder	CFTR S549N mutation positive cystic fibrosis	CFTR S549N mutation positive cystic fibrosis	9,35E-03		CFTR	1
Hereditary Disorder	CFTR S549R mutation positive cystic fibrosis	CFTR S549R mutation positive cystic fibrosis	9,35E-03		CFTR	1
Hereditary Disorder	Czech dysplasia	Czech dysplasia	9,35E-03		COL2A1	1
Hereditary Disorder	Kartagener syndrome	Kartagener syndrome	9,35E-03		DNAI1	1
Hereditary Disorder	Laron syndrome	autosomal recessive Laron syndrome	9,35E-03		GHR	1
Hereditary Disorder	Laron syndrome with elevated serum GH-binding protein	Laron syndrome with elevated serum GH-binding protein	9,35E-03		GHR	1
Hereditary Disorder	Laron syndrome with undetectable serum GH-binding protein	Laron syndrome with undetectable serum GH-binding protein	9,35E-03		GHR	1
Hereditary Disorder	Nance-Horan syndrome	Nance-Horan syndrome	9,35E-03		NHS	1
Hereditary Disorder	Torrance type platyspondylic skeletal dysplasia	Torrance type platyspondylic skeletal dysplasia	9,35E-03		COL2A1	1
Hereditary Disorder	achondrogenesis type II	achondrogenesis type II	9,35E-03		COL2A1	1
Hereditary Disorder	adult-onset vitelliform macular dystrophy	adult-onset vitelliform macular dystrophy	9,35E-03		BEST1	1
Hereditary Disorder	atypical Pelizaeus-Merzbacher disease	atypical Pelizaeus-Merzbacher disease	9,35E-03		PLP1	1
Hereditary Disorder	atypical cystic fibrosis	atypical cystic fibrosis	9,35E-03		CFTR	1
Hereditary Disorder	atypical rolandic epilepsy with dysphasia	atypical rolandic epilepsy with dysphasia	9,35E-03		GRIN2A	1
Hereditary Disorder	atypical rolandic epilepsy with verbal dyspraxia	atypical rolandic epilepsy with verbal dyspraxia	9,35E-03		GRIN2A	1
Hereditary Disorder	autosomal dominant cutis laxa type 2	autosomal dominant cutis laxa type 2	9,35E-03		FBLN5	1
Hereditary Disorder	autosomal dominant rhegmatogenous retinal detachment	autosomal dominant rhegmatogenous retinal detachment	9,35E-03		COL2A1	1
Hereditary Disorder	autosomal dominant vitreoretinochoroidopathy	autosomal dominant vitreoretinochoroidopathy	9,35E-03		BEST1	1
Hereditary Disorder	autosomal recessive bestrophinopathy	autosomal recessive bestrophinopathy	9,35E-03		BEST1	1
Hereditary Disorder	autosomal visceral heterotaxy 6	autosomal visceral heterotaxy 6	9,35E-03		CFAP53	1
Hereditary Disorder	carboxylesterase 1 deficiency	carboxylesterase 1 deficiency	9,35E-03		CES1	1
Hereditary Disorder	cataract 40	cataract 40	9,35E-03		NHS	1
Hereditary Disorder	concentric retinitis pigmentosa	concentric retinitis pigmentosa	9,35E-03		BEST1	1
Hereditary Disorder	congenital bilateral aplasia of vas deferens	congenital bilateral aplasia of vas deferens	9,35E-03		CFTR	1
Hereditary Disorder	connatal Pelizaeus-Merzbacher disease	connatal Pelizaeus-Merzbacher disease	9,35E-03		PLP1	1
Hereditary Disorder	cystathioninuria	cystathioninuria	9,35E-03		CTH	1
Hereditary Disorder	dendritic cell, monocyte, B lymphocyte, and natural killer lymphocyte deficiency	dendritic cell, monocyte, B lymphocyte, and natural killer lymphocyte deficiency	9,35E-03		GATA2	1
Hereditary Disorder	dimethylglycine dehydrogenase deficiency	dimethylglycine dehydrogenase deficiency	9,35E-03		DMGDH	1
Hereditary Disorder	familial atrial fibrillation type 9	familial atrial fibrillation type 9	9,35E-03		KCNJ2	1
Hereditary Disorder	familial progressive hyperpigmentation	familial progressive hyperpigmentation	9,35E-03		KITLG	1
Hereditary Disorder	generalized hypertrichosis terminalis	generalized hypertrichosis terminalis	9,35E-03		ABCA5	1
Hereditary Disorder	hereditary spastic paraplegia X-linked	hereditary spastic paraplegia X-linked	9,35E-03		PLP1	1
Hereditary Disorder	high myopia with cataract and vitreoretinal degeneration	high myopia with cataract and vitreoretinal degeneration	9,35E-03		P3H2	1
Hereditary Disorder	hypochondrogenesis	hypochondrogenesis	9,35E-03		COL2A1	1
Hereditary Disorder	ichthyosis bullosa of Siemens-like autosomal recessive exfoliative ichthyosis	ichthyosis bullosa of Siemens-like autosomal recessive exfoliative ichthyosis	9,35E-03		CSTA	1
Hereditary Disorder	kniest dysplasia	kniest dysplasia	9,35E-03		COL2A1	1
Hereditary Disorder	leber congenital amaurosis type 8	leber congenital amaurosis type 8	9,35E-03		CRB1	1
Hereditary Disorder	microcornea, myopic chorioretinal atrophy, and telecanthus	microcornea, myopic chorioretinal atrophy, and telecanthus	9,35E-03		ADAMTS18	1
Hereditary Disorder	microcornea, rod-cone dystrophy, cataract, and posterior staphyloma	microcornea, rod-cone dystrophy, cataract, and posterior staphyloma	9,35E-03		BEST1	1
Hereditary Disorder	mitochondrial pepck deficiency	mitochondrial pepck deficiency	9,35E-03		PCK2	1
Hereditary Disorder	monocytopenia and mycobacterial infection syndrome	monocytopenia and mycobacterial infection syndrome	9,35E-03		GATA2	1
Hereditary Disorder	multiple epiphyseal dysplasia with myopia and conductive deafness	multiple epiphyseal dysplasia with myopia and conductive deafness	9,35E-03		COL2A1	1
Hereditary Disorder	nonsyndromic ocular type Stickler syndrome I	nonsyndromic ocular type Stickler syndrome I	9,35E-03		COL2A1	1
Infectious Diseases	attachment	attachment of Reoviridae	9,35E-03		F11R	1
Organismal Functions	healing	healing of tibia	9,35E-03		IRS1	1
Post-Translational Modification	decarboxylation	decarboxylation of L-histidine	9,35E-03		HDC	1
Protein Trafficking	accumulation	accumulation of glycoprotein	9,35E-03		DDIT3	1
Renal and Urological Disease	neonatal hypertrypsinemia	neonatal hypertrypsinemia	9,35E-03		CFTR	1
